# Supplementary material for: A Metabolic Probe-Enabled Strategy Reveals Uptake and Protein Targets of Polyunsaturated Aldehydes in the Diatom Phaeodactylum tricornutum
Source: PLoS One. 2015 Oct 23;10(10):e0140927. doi: 10.1371/journal.pone.0140927 (PMC4619725; doi:10.1371/journal.pone.0140927)
Supplement: S1 Folder — Cells were measured with a Zeiss Elyra S1 system in wide field mode. A 561 nm laser was used for excitation, and fluorescence was filtered by a band pass filter (BP 570–620 nm) which opens up above 750 nm. WF—wide field. (ZIP) [file pone.0140927.s004.zip]

Archive with 2 entries (2 files):
- S1Folder Wolfram/TAMRA-N3 WF  (10).zip
- S1Folder Wolfram/Thumbs.db
