# Supplementary material for: A Metabolic Probe-Enabled Strategy Reveals Uptake and Protein Targets of Polyunsaturated Aldehydes in the Diatom Phaeodactylum tricornutum
Source: PLoS One. 2015 Oct 23;10(10):e0140927. doi: 10.1371/journal.pone.0140927 (PMC4619725; doi:10.1371/journal.pone.0140927)
Supplement: S2 Folder — Cells were measured with a Zeiss Elyra S1 system in bright field mode. Before data analysis tonal correction was optimized. BF—bright field. (ZIP) [file pone.0140927.s005.zip]

Archive with 1 entries (1 files):
- S2Folder Wolfram/S2_Folder.zip
