# Supplementary material for: A Metabolic Probe-Enabled Strategy Reveals Uptake and Protein Targets of Polyunsaturated Aldehydes in the Diatom Phaeodactylum tricornutum
Source: PLoS One. 2015 Oct 23;10(10):e0140927. doi: 10.1371/journal.pone.0140927 (PMC4619725; doi:10.1371/journal.pone.0140927)
Supplement: S3 Folder — Fluorescence images of TAMRA-PUA and Cy5 labeled protein gels and images of Coomassie stained gels. (ZIP) [file pone.0140927.s006.zip]

Archive with 1 entries (1 files):
- S3Folder Wolfram/S3_Folder.zip
