# Supplementary material for: A Metabolic Probe-Enabled Strategy Reveals Uptake and Protein Targets of Polyunsaturated Aldehydes in the Diatom Phaeodactylum tricornutum
Source: PLoS One. 2015 Oct 23;10(10):e0140927. doi: 10.1371/journal.pone.0140927 (PMC4619725; doi:10.1371/journal.pone.0140927)
Supplement: S1 Table — Proteins were classified into confident, labeled and putative proteins subject to guidelines described in S1 Information and separated according to their biological processes and molecular functions. (XLSX) [file pone.0140927.s008.xlsx]

## Sheet: summary gel 1+2+3
Table S1: Results 2D GE Gel 1+2+3						classification of proteins:	confident			labeled	löschen			putative
For detailled protein results of each gel see other tabs.							1hit/spot			DDY, TAMRA-DDY				more than 1 protein/spot
							see S1 Supporting information for mor details
Occurrence
Gel 1	Gel 2	Gel 3			Protein	Gene name	Accession No.	spot	protein score	Mass (kDa)	Sequence coverage (%)	matched Peptides	calculated Peptides
					A) target proteins (the protein was found in at least two different gels, at least in one excised gel spot the protein occurred as single hit)
				1) Biological process
				photosynthesis
					Protein fucoxanthin chlorophyll a/c protein	Lhcf10	B7G5B6	29, 30, 56, 57	3347.15	21352.7	30.15	6	11
					Protein fucoxanthin chlorophyll a/c protein	Lhcf9	B7G955	175	1412.14	22100.5	22.93	4	12
				2) Molecular function
				catalytic activity, oxidoreductase activity
					Predicted protein, domains: Thioredoxin-like fold, Thioredoxin domain	PHATRDRAFT_42566	B7FNS4	12	2765.95	24136.3	39.55	8	16
				3) Predicted proteins without assignable function
					Predicted protein	PHATRDRAFT_42612	B7FNX7	6, 7	5298.84	24938.5	29.05	8	13
					Predicted protein	PHATRDRAFT_45465/ PHATRDRAFT_50215	B7FXS8	19	1869.09	37645.2	29.14	9	22
					Predicted protein, family: SOUL haem-binding protein	PHATRDRAFT_37136	B7G284	2, 3, 10, 15, 17, 34, 38, 41, 45, 52, 54, 56	259.738	46049.4	2.43	2	37
					B) target proteins labeled (DDY or TAMRA-PUA) (the protein was found in at least two different gels, at least in one excised gel spot the labeled protein was identified)
				1) Biological process
				ATP biosynthetic process
					ATP synthase subunit alpha, chloroplastic	AtpA	A0T0F1	9	1096.1	54621.6	25.15	10	35
					ATP synthase subunit beta	AtpB	B7FS46	9	18104.6	53619.2	27.35	12	30
				photosynthesis
					Protein fucoxanthin chlorophyll a/c protein	Lhcx2	B7FR60	146, 152	3248.49	21177.4	46.8	6	46.8
					Protein fucoxanthin chlorophyll a/c protein	Lhcf4	B7FRW2	190	15481.6	21328.5	32.83	10	14
				2) Molecular function
				catalytic activity, isomerase activity
					Ribulose-phosphate 3-epimerase	Rpe	B7FRG3	146, 152	4621.65	27812	36.15	11	20
				catalytic activity, ligase activity
					Predicted protein, family: Aspartate-ammonia ligase	PHATRDRAFT_44902	B7FW24	10	167.472	43206.1	9.69	5	45
				catalytic activity, oxidoreductase activity
					Predicted protein, domain: Rieske [2Fe-2S] iron-sulphur domain	PHATRDRAFT_9046	B7FPI8	32, 33, 39	748.07	17010.4	41.72	5	11
				catalytic activity, transferase activity
					Phosphoribulokinase	Prk	B5Y5F0	10, 11, 12	769.247	43325.4	14.14	5	25
				3) Predicted proteins without assignable function
					Predicted protein	PHATRDRAFT_49286	B7GA37	1, 2, 3, 4	16096.5	32141.6	37.95	8	18
					Predicted protein, domain: NAD(P)-binding domain	PHATRDRAFT_49287	B7GA38	1, 2, 4, 11	5309.99	126886	12.17	10	92
					Predicted protein, family: Protein of unknown function DUF1517	PHATRDRAFT_32071	B7FQ47	4	645.252	33258.8	17.73	5	26
					C) probable target proteins (the protein was only found in one gel as single hit in an excised gel spot)
				1) Biological process
				transport
					Predicted protein, family: Eukaryotic porin/Tom40	PHATRDRAFT_50236	B7GDE6	37, 38	274.026	27078.1	15.15	4	17
				2) Molecular function
				catalytic activity, lyase activity
					Intracellular beta-type carbonic anhydrase	CA	Q945G8	137, 143	4432.05	31078.9	41.13	13	22
				catalytic activity, transferase activity
					Nucleoside diphosphate kinase	NDK3	B7FR80	31	143.464	23663.3	7.83	2	16
					D) probable target proteins labeled (DDY or TAMRA-PUA) (the protein was found in only one gel and is labeled)
				1) Biological process
				translation
					Elongation factor Tu, chloroplastic	tufA	A0T0K6	13,14,18	1513.99	44527.6	44527.6	13.45	29
				2) Molecular function
				catalytic activity, ligase activity
					GLNA, glutamine synthase	GLNA	B7G6Q6	9	150.532	79636.6	9.78	7	49
				catalytic activity, transferase activity
					Hydroxymethylbilane synthase	hemC	B7FWY2	13	2061.18	35950.3	33.43	11	40
					Magnesium-protoporphyrin IX methyltransferase	chlM	B7FTQ8	146, 152	1482.55	28288	44.19	10	24
					Predicted protein, family: Phosphoglycerate kinase	PHATRDRAFT_29157	B7G5G4	146, 164, 190	707.386	46653.7	22	7	37
				catalytic activity, liyase activity
					Ornithine cyclodeaminase	PHATRDRAFT_54222	B7FTP5	13	597.381	36307.4	40.17	9	18
				electron carrier activity
					Photosystem I iron-sulfur center	psaC	A0T0L2	295	1371.86	8782.22	59.26	6	7
				3) Predicted proteins without assignable function
					Predicted protein	PHATR_44015	B5Y533	118	1265.94	23694.6	10.76	3	10.76
					Predicted protein	PHATRDRAFT_33888	B7FU55	16	124.386	146047	0.61	4	113
					Predicted protein	PHATRDRAFT_47553	B7G427	18	184.866	59831.2	11.55	4	43
					Predicted protein	PHATRDRAFT_49151	B7G9N5	17, 20	211.124	38493	11.88	4	24
					E) probable target proteins (the protein was found in at least two different gels with more than one protein hit per excised gel spot)
				1) Biological process
				photosynthesis
					Fucoxanthin chlorophyll a/c protein, deviant	PHATRDRAFT_48798	B7G8E5	29, 30	868.966	21629.8	20.6	3	12
					Fucoxanthin chlorophyll a/c protein, lhcf type	Lhcf14	B5Y5L4	30	617.856	20973.2	16.41	2	12
					Oxygen-evolving enhancer protein 1	PsbO	B7FZ96	150, 151	802.698	32602.1	11.04	4	21
					Oxygen-evolving enhancer protein 3	OEE3	B7FZ94	33, 56	709.58	21586.5	31.5	5	16
					Photosystem I ferredoxin-binding protein	psaD	A0T0B9	39	4546.64	15566.8	33.09	6	16
					Protein fucoxanthin chlorophyll a/c protein	Lhcf6	B7G5S7	29, 30, 56	1592.94	21891.1	23.04	4	10
					Protein fucoxanthin chlorophyll a/c protein	Lhcf8	B7G6Y1	29, 30, 56, 57	4845.78	21651.1	37	8	17
				protein folding
					Peptidyl-prolyl cis-trans isomerase	PHATRDRAFT_9400	B7FPT3	2	584.24	14441.5	19.55	2	14
					Peptidyl-prolyl cis-trans isomerase	PHATRDRAFT_43152	B7FQT3	33	23716.7	17181.5	13.41	2	9
				translation
					Predicted protein, family: Ribosomal protein S19e	PHATRDRAFT_51066	B7G3G6	32, 33	5685.04	17090.4	50.66	9	16
				2) Molecular function
				catalytic activity, hydrolase activity
					ATP synthase subunit beta, chloroplastic	atpB	A0T0D2	9	24573.7	51621	31.16	10	32
				catalytic activity, ligase activity
					Predicted protein, domains: Ubiquitin-conjugating enzyme/RWD-like; Ubiquitin-conjugating enzyme, E2	PHATRDRAFT_20308	B7FZ68	33	1092.08	16690.2	25.68	3	11
				catalytic activity, lyase activity
					Plastidic enolase	PHATRDRAFT_56468	B7GEF2	9	273.117	51093	12.01	5	29
					Predicted protein, family: Ketose-bisphosphate aldolase, class-II	PHATRDRAFT_bd375	B7S3Q7	13, 18	1676.79	11922.3	55.14	4	12
				catalytic activity, oxidoreductase activity
					Myo-inositol 2-dehydrogenase putative	PHATR_3639	B5Y3B2	9	355.25	37772.2	21.33	7	27
				electron carrier activity
					Cytochrome c-550	psbV	A0T0C6	51	2123.5	17722.4	33.13	4	12
					Cytochrome c6, cytochrome c553	PetJ	B5Y578	12b	1355.57	13264.2	15.79	2	7
					Precursor cytochrome c6	pet J	Q8GTB5	12b	620.609	13294.2	15.79	3	7
				structural constituent of ribosome
					40S ribosomal protein S12	PHATRDRAFT_8686	B7FPA1	30	393.374	12718.8	29.31	3	14
				protein binding
					14-3-3-like protein	PHATRDRAFT_5651	B7G5Y2	10	1507.41	27066.4	31.54	5	21
				3) Predicted proteins without assignable function
					Predicted protein	PHATRDRAFT_48879	B7G8P6	1	981.244	33329.1	12.99	3	21
					Predicted protein, domain: Domain of unknown function CP12	PHATRDRAFT_44297	B7FTL9	2,3	491.299	35322.7	8.81	3	19
					Predicted protein, domains: PUA-like domain; ATP-sulfurylase PUA-like domain; Sulphate adenylyltransferase; Rossmann-like alpha/beta/alpha sandwich fold; Sulphate adenylyltransferase catalytic domain	PHATRDRAFT_42282	B7GA44	9	593.408	42547.3	14.1	5	23
					Predicted protein, family: LL-diaminopimelate aminotransferase, plants and Chlamydia type	PHATRDRAFT_22909	B7G959	10	141.327	48023	15.35	5	35
					F) putative target proteins (the protein was found in only one gel with more than one protein hit per excised gel spot)
				1) Biological process
				ATP biosynthetic process
					ATP synthase subunit b, chloroplastic	atpF	A0T0E9	56	206.593	20316.7	13.41	2	18
					Predicted protein, family: ATPase, F1 complex, gamma subunit	PHATRDRAFT_18398	B7FTE2	13, 14	258.986	33166.9	10.82	3	14
				photosynthesis
					Fucoxanthin-chlorophyll a-c binding protein C, chloroplastic	FCPC	Q08586	2, 3, 4	701.642	21319.5	15.74	3	14
					Fucoxanthin-chlorophyll a-c binding protein D, chloroplastic	FCPD	Q08587	228, 295	2058.08	21210.4	11.68	2	14
					Fucoxanthin-chlorophyll a-c binding protein E, chloroplastic	FCPE	Q41093	228	367.087	21358.4	14.21	2	10
					Photosystem II 12 kDa extrinsic protein, chloroplastic	psbU	Q84XB6	301	14405.9	15991.3	54.05	8	14
					Predicted protein, family: Photosystem II PsbU, oxygen evolving complex	PHATRDRAFT_26293	B7FUR5	302	10891.7	16007.3	54.05	6	14
c					Protein fucoxanthin chlorophyll a/c protein	Lhcr2	B7G9B9	36	678.88	23399	8.33	2	10
					Protein fucoxanthin chlorophyll a/c protein	Lhcr4	B7FQE1	164	622.191	23238.8	14.42	3	16
				protein folding
					Peptidyl-prolyl cis-trans isomerase	PHATRDRAFT_12411	B7FZL3	227	837.097	13464.4	39.2	4	13
					Predicted protein, family: Chaperonin Cpn10	PHATRDRAFT_34995	B7FX98	1	759.229	16487.1	29.03	4	17
				protein polymerization
					Predicted protein, domain: Tubulin/FtsZ, 2-layer sandwich domain	PHATRDRAFT_34093	B7FUQ1	146	1229.6	27160.9	30.28	6	17
				2) Molecular function
				ATP binding
					Actin	N/A	A5JP15	12	124.321	41839	5.31	2	38
					Actin/actin like protein	ACT1	B7G878	33	7401.24	41790.9	34.75	12	38
					Beta chain succinyl-coa synthetase synthetase	PHATRDRAFT_26921	B7FXA2	9	183.403	47621.7	9.93	4	35
					Iron-sulfur cluster formation ABC transporter ATP-binding subunit	sufC	A0T0E5	143	939.133	28167.4	32.54	7	19
				catalytic activity
					Predicted protein, domains: Rossmann-like alpha/beta/alpha sandwich fold, Phosphoadenosine phosphosulphate reductase	PHATR_25956	B5Y5U1	14, 18	500.416	30837.4	19.85	5	21
				catalytic activity, hydrolase activity
					Agmatinase	PHATRDRAFT_40880	B7GCN5	18	367.876	45336.6	15.87	5	34
					ATP-dependent Clp protease proteolytic subunit	PHATR_10593	B5Y4I2	143	798.959	21495.9	13.57	2	9
					Predicted protein, family: Cell division protein FtsZ	PHATRDRAFT_56243	B7GDG0	14	146.546	49844.1	9.98	4	35
					Rubisco expression protein	cbbX	A0T0M5	20	78.6401	32748.8	7.24	2	29
				catalytic activity, isomerase activity
					Predicted protein, domain: Cyclophilin-like peptidyl-prolyl cis-trans isomerase domain	PHATRDRAFT_11022	B7FU48	33	915.954	39416.7	29.78	8	30
					Triosephosphate isomerase	TIM_1	B7G3C1	164	798.347	28511.2	18.66	4	24
				catalytic activity, lyase activity
					Fructose-1,6-biphosphate aldolase	FbaC2	Q84X64	33	83.2489	47935.2	10.93	5	29
					Fructose-bisphosphate aldolase	FbaC1	B7S3N8	276	742.736	43580.3	17.16	4	32
				catalytic activity, oxidoreductase activity
					Cytochrome b6-f complex iron-sulfur subunit	PHATR_13358	B5Y3C9	190	1892.97	18965.7	23.6	3	14
					Ferredoxin-NADP reductase	PHATRDRAFT_23717	B7GCT8	13	324.44	37939.3	9.41	3	27
					Glyceraldehyde-3-phosphate dehydrogenase	GapC1	B7G5Q1	33	165.506	40182.8	6.86	3	28
					Predicted protein	PHATRDRAFT_10757	B7FUX7	33	154.134	37259.5	8.12	2	22
					Glyceraldehyde-3-phosphate dehydrogenase	GapC4	B7FSI4	14	132.651	35790.9	9.82	3	27
					Predicted protein, family: Malate dehydrogenase, type 1	MDH	B7GEG9	14	799.394	35907.2	17.97	5	23
					Superoxide dismutase	SOD1	B7G0L6	150, 151, 153	3965.83	24238.3	62.04	9	13
					Thioredoxin h	Trx-h2	B7G7L6	268, 276	1361.86	17538.3	20.61	3	11
					Triosephosphate isomerase/glyceraldehyde-3-phosphate dehydrogenase	TPI/GapC3	B7FSI3	13	294.789	65350.1	7.49	4	43
				catalytic activity, transferase activity
					Dihydrolipoamide succinyltransferase	PHATRDRAFT_40430	B7GBE7	9	221.452	40052.7	6.9	2	21
					Enoyl-acp reductase	FABI	B7FS72	15	1290.43	32771.3	24.52	6	26
					Phosphoglycerate kinase	PGK2	Q9LLY5	14	167.891	47651.2	2.9	2	33
					Predicted protein, family: Ornithine/putrescine carbamoyltransferase	PHATRDRAFT_30514	B7GBF1	13	209.489	38464.9	12.25	4	24
					Transketolase	Tkl	B7FUU0	13, 14, 18, 33	117.99	77136.1	6.05	7	60
				DNA binding
					Histone H2A	H2A-m2	B7FZS7	246	3421.05	14700.2	13.04	2	8
					Histone H2B	H2B-1b	B7FWR8	246	312.085	12628.7	16.38	2	10
					Predicted protein, domains: Nucleic acid-binding, OB-fold; Cold shock protein; Cold-shock protein, DNA-binding	PHATRDRAFT_12737	B7G0Q6	228	2500.79	8024.93	18.31	1	4
					Predicted protein, domains: Nucleic acid-binding, OB-fold; Cold shock protein; Cold-shock protein, DNA-binding	PHATRDRAFT_15211	B7G7Y1	246, 276	1804.28	9893.86	29.67	2	5
				ion binding
					Annexin	PHATR_44109	B5Y5D4	15, 16	607.172	36876.7	16.06	5	27
				nucleic acid binding
					Predicted protein, domains: Nucleic acid-binding, OB-fold; RNA-binding domain, S1; Ribosomal protein S1, RNA-binding domain	PHATRDRAFT_10847	B7FU58	14	252.257	31127.5	11.27	3	18
				protein binding
					GrpE protein homolog	PHATRDRAFT_15032	B7G710	152	801.651	17635.8	33.76	5	18
					Predicted protein, domain: WW domain	PHATR_43786	B5Y5W1	23	371.675	24090.7	12.66	4	11
					Predicted protein, domain: PDZ domain	PHATRDRAFT_35876	B7FZH8	118	861.039	26800.8	9.35	2	18
					Predicted protein, family: ADF/Cofilin/Destrin	PHATRDRAFT_15613	B7G9I9	51	5212.85	14034	34.96	4	9
					Prohibitin-like protein	PHATRDRAFT_54958	B7G8K0	21	624.842	31495.3	16.55	5	29
				structural constituent of ribosome
					40S ribosomal protein S21	PHATRDRAFT_30670	B7GC20	276	1757.3	9145.32	50.59	3	9
					50S ribosomal protein L11, chloroplastic	rpl11	A0T0C2	39	1011.26	14828.4	26.95	4	11
					50S ribosomal protein L14, chloroplastic	rpl14	A0T0I9	246	367.74	13491	15.7	3	14
					Predicted protein, family: ribosomal protein L11	PHATRDRAFT_28979	B7G4K6	190	443.629	17641.5	24.39	3	16
					Predicted protein, family: Ribosomal protein S17e	PHATRDRAFT_19314	B7FVN4	246	473.529	14373.6	9.6	3	12
				3) Predicted proteins without assignable function
					Predicted protein	PHATR_46662	B5Y3D3	227, 228	1848.95	20337.8	22.99	3	13
					Predicted protein	PHATR_46690	B5Y3G9	143	3701.98	30787.4	22.74	5	20
					Predicted protein	PHATRDRAFT_24886	B7FQD6	143	1481.21	23379.5	21.5	3	21
					Predicted protein	PHATRDRAFT_43233	B7FR28	9	3111.57	54155.2	18.38	6	28
					Predicted protein	PHATRDRAFT_44724	B7FVE9	276	2034.96	15839.3	26.95	4	17
					Predicted protein	PHATRDRAFT_11235	B7FW38	228	842.003	11740.3	22.02	2	7
					Predicted protein	PHATRDRAFT_56583	B7FXS9	36	440.522	37789.6	18.29	6	21
					Predicted protein	PHATRDRAFT_47006	B7G249	34, 12b	716.118	22984.8	19.18	4	11
					Predicted protein	PHATRDRAFT_47103	B7G2G3	268, 276	9990.44	16242.6	68.03	9	11
					Predicted protein	PHATRDRAFT_37889	B7G4B8	13	219.845	21306.7	5.24	1	21
					Predicted protein	PHATRDRAFT_48761	B7G8A2	6	209.417	40562.6	4.94	2	30
					Predicted protein	PHATRDRAFT_48921	B7G8V8	36	1132.23	19136.1	10.11	2	12
					Predicted protein	PHATRDRAFT_48938	B7G8Y0	34	542.235	30472.4	4.69	1	18
					Predicted protein	PHATRDRAFT_54979	B7G965	276	11229.5	13986.5	44.19	6	10
					Predicted protein	PHATRDRAFT_49313	B7GA70	3	308.701	21928.2	12.89	3	14
					Predicted protein	PHATRDRAFT_50111	B7GCZ4	150	1321.48	28859.8	36.98	6	22
					Predicted protein	PHATRDRAFT_50191	B7GD91	268	11310.5	14596.7	32.84	3	10
					Predicted protein, domain: NAD(P)-binding domain	PHATRDRAFT_45515	B7FXY3	150	3613.64	32776.6	52.55	14	27
					Predicted protein, domain: NAD(P)-binding domain	PHATRDRAFT_42659	B7FP35	143	687.61	29609	29.08	6	19
					Predicted protein, domains: High mobility group box domain	PHATRDRAFT_24886	B7FQD6	143	1481.21	23379.5	21.5	3	21
					Predicted protein, family: Protein of unknown function DUF2780, VcgC/VcgE	PHATRDRAFT_49815	B7GBJ9	190	553.41	17477.6	23.7	3	10
					Predicted protein, family: Glycine cleavage repressor GcvR (IPR016867)	PHATRDRAFT_45408	B7FXL0	153	528.962	22911.1	13.18	3	13

## Sheet: gel 1
Results 2D GE: Gel 1
Resuslts are sortet by Accession No. If one protein was detected in more than one excised spot, data set with highest protein score is given. Detailled results are available in tab gel1_long.
	Protein	Accession No.	Spot	Protein score	Mass (kDa)	Sequence coverage (%)	Matched Peptides	Calculated peptides
	Photosystem I ferredoxin-binding protein	A0T0B9	246	1866.55	15566.8	58.27	5	16
	Cytochrome c-550	A0T0C6	246, 261	6427.88	17722.4	48.47	7	12
	Iron-sulfur cluster formation ABC transporter ATP-binding subunit	A0T0E5	143	939.133	28167.4	32.54	7	19
	50S ribosomal protein L14, chloroplastic	A0T0I9	246	367.74	13491	15.7	3	14
	Photosystem I iron-sulfur center	A0T0L2	295	1371.86	8782.22	59.26	6	7
	Cytochrome b6-f complex iron-sulfur subunit	B5Y3C9	190	1892.97	18965.7	23.6	3	14
	Predicted protein	B5Y3D3	227, 228	1848.95	20337.8	33.69	4	13
	Predicted protein	B5Y3G9	143	3701.98	30787.4	22.74	5	20
	ATP-dependent Clp protease proteolytic subunit	B5Y4I2	143	798.959	21495.9	13.57	2	9
	Predicted protein	B5Y533	118	1265.94	23694.6	10.76	3	10.76
	Cytochrome c6, cytochrome c553	B5Y578	268, 276, 295	12115.8	13264.2	32.33	3	7
	Fucoxanthin chlorophyll a/c protein, lhcf type	B5Y5L4	190	2983.77	20973.2	34.87	4	12
	Predicted protein, Domain IPR016040, NAD(P)-binding domain	B7FP35	143	687.61	29609	29.08	6	19
	40S ribosomal protein S12	B7FPA1	190	719.769	12718.8	21.55	3	14
	Peptidyl-prolyl cis-trans isomerase	B7FPT3	246	356.917	14441.5	9.77	1	14
	Predicted protein, IPR010903 Protein of unknown function DUF1517	B7FQ47	152, 164	2738.46	33258.8	39.13	8	26
	Predicted protein	B7FQD6	143	1481.21	23379.5	21.5	3	21
	Protein fucoxanthin chlorophyll a/c protein	B7FQE1	164	622.191	23238.8	14.42	3	16
	Protein fucoxanthin chlorophyll a/c protein	B7FR60	146, 152	4129.12	21177.4	34.48	4	14
	Ribulose-phosphate 3-epimerase	B7FRG3	146, 152	4621.65	27812	36.15	11	20
	Protein fucoxanthin chlorophyll a/c protein	B7FRW2	190	15481.6	21328.5	32.83	10	14
	Predicted protein, Domain IPR003823 Domain of unknown function CP12	B7FTL9	146, 164	1961.56	35322.7	18.84	6	19
	Magnesium-protoporphyrin IX methyltransferase	B7FTQ8	146, 152	1482.55	28288	44.19	10	24
	Predicted protein, IPR018316, Tubulin/FtsZ, 2-layer sandwich domain	B7FUQ1	146	1229.6	27160.9	30.28	6	17
	Predicted protein, family: Photosystem II PsbU, oxygen evolving complex (IPR010527)	B7FUR5	302	10891.7	16007.3	54.05	6	14
	Predicted protein	B7FVE9	276	2034.96	15839.3	26.95	4	17
	Predicted protein, family: Ribosomal protein S17e (IPR001210)	B7FVN4	246	473.529	14373.6	9.6	3	12
	Predicted protein	B7FW38	228	842.003	11740.3	22.02	2	7
	Histone H2B	B7FWR8	246	312.085	12628.7	16.38	2	10
	Predicted protein, family: Glycine cleavage repressor GcvR (IPR016867)	B7FXL0	153	528.962	22911.1	13.18	3	13
	Predicted protein	B7FXS8	143, 150	2255.45	37645.2	33.43	9	22
	Predicted protein	B7FXS8	143, 150, 151, 152, 153	24617.5	24938.5	53.53	19	13
	Predicted protein, Domain IPR016040 NAD(P)-binding domain	B7FXY3	150	3613.64	32776.6	52.55	14	27
	Oxygen-evolving enhancer protein 3 (nicht: photosystem II stabilization, only photosynthesis bei biological function)	B7FZ94	190	1118.85	21586.5	44	9	16
	Oxygen-evolving enhancer protein 1	B7FZ96	150, 151	802.698	32602.1	24.03	7	21
	Predicted protein, Domain IPR001478 PDZ domain	B7FZH8	118	861.039	26800.8	9.35	2	18
	Peptidyl-prolyl cis-trans isomerase	B7FZL3	227	837.097	13464.4	39.2	4	13
	Histone H2A	B7FZS7	246	3421.05	14700.2	13.04	2	8
	Superoxide dismutase	B7G0L6	150, 151, 152	3965.83	24238.3	62.04	9	13
	Predicted protein	B7G0Q6	228	2500.79	8024.93	18.31	1	4
	Predicted protein, SOUL haem-binding protein (IPR006917)	B7G284	146	206.097	46049.4	2.43	4	37
	Predicted protein	B7G2G3	268, 276	9990.44	16242.6	68.03	9	11
	Triosephosphate isomerase	B7G3C1	164	798.347	28511.2	18.66	4	24
	Predicted protein, family: ribosomal protein L11 (IPR000911)	B7G4K6	190	443.629	17641.5	24.39	3	16
	Predicted protein, family: Phosphoglycerate kinase (IPR001576)	B7G5G4	146, 164, 190	707.386	46653.7	22	7	37
	Protein fucoxanthin chlorophyll a/c protein	B7G5S7	190	1192.65	21891.1	24.02	5	10
	14-3-3-like protein	B7G5Y2	118	1014.82	27066.4	39	8	21
	GrpE protein homolog	B7G710	152	801.651	17635.8	33.76	5	18
	Thioredoxin h	B7G7L6	268, 276	1361.86	17538.3	20.61	3	11
	Predicted protein, domains IPR012340 Nucleic acid-binding, OB-fold, IPR011129 Cold shock protein, IPR002059 Cold-shock protein, DNA-binding	B7G7Y1	246, 276	8489.05	9893.86	29.67	2	5
	Fucoxanthin chlorophyll a/c protein, deviant	B7G8E5	190	2788.66	21629.8	24.12	3	12
	Predicted protein	B7G8P6	118	1732.67	33329.1	39.94	10	21
	Protein fucoxanthin chlorophyll a/c protein	B7G955	175	1412.14	22100.5	22.93	4	12
	Predicted protein	B7G965	276	11229.5	13986.5	44.19	6	10
	Predicted protein	B7GA37	118, 146, 152, 164, 190, 246, 276	25080.7	32141.6	51.49	15	18
	Predicted protein, IPR021302 Protein of unknown function DUF2780, VcgC/VcgE	B7GBJ9	190	553.41	17477.6	23.7	3	10
	40S ribosomal protein S21	B7GC20	276	1757.3	9145.32	50.59	3	9
	Predicted protein	B7GCZ4	150	1321.48	28859.8	36.98	6	22
	Predicted protein	B7GD91	268	11310.5	14596.7	32.84	3	10
	Fructose-bisphosphate aldolase	B7S3N8	276	742.736	43580.3	17.16	4	32
	Predicted protein, family: Ketose-bisphosphate aldolase, class-II (IPR000771)	B7S3Q7	276	732.878	11922.3	47.66	3	12
	Fucoxanthin-chlorophyll a-c binding protein D, chloroplastic	Q08587	228, 295	2058.08	21210.4	11.68	2	14
	Fucoxanthin-chlorophyll a-c binding protein E, chloroplastic	Q41093	228	367.087	21358.4	14.21	2	10
	Photosystem II 12 kDa extrinsic protein, chloroplastic	Q84XB6	301	14405.9	15991.3	54.05	8	14
	Precursor cytochrome c6	Q8GTB5	276, 295	9230.6	13294.2	32.33	4	7
	Intracellular beta-type carbonic anhydrase	Q945G8	137, 143	4432.05	31078.9	41.13	13	22

## Sheet: gel 1_long
			Detailled results 2D GE: Gel 1
			Resuslts are sortet by Accession No. Pepetides curated as "2" are listet here, peptides curated as "1" or "0" are usually not listed. Hence, sometimes number of machted peptides is larger than the given peptide sequences.
			Exceptions are color coded:		peptide curated 1
			Protein	Accession No.	spot	protein score	Mass (kDa)	Sequence coverage (%)	matched Peptides	calculated peptides	peptide sequence	Peptide modification	Peptide Score	Retention time (min)	Peptide calculated m/z	Peptide m/z z=1	Peptide z	Peptide m/z	peptide error (ppm)
			Photosystem I ferredoxin-binding protein	A0T0B9	246	1866.55	15566.8	58.27	5	16	SGENLLYLAR	None	7.6701	39.7496	1135.61	1135.61	2	568.309	0.7889
											TLNLQTPFPTFGGSTGGWLR	None	5.9134	46.0244	2150.12	2150.1	2	1075.57	9.5071
											DFSIGKNPNPASIKFSGINTYES	None	6.4366	41.1274	2486.23	2486.22	3	829.416	5.9865
											SAEVEEKYAITWTSPK	None	5.3771	36.6027	1838.94	1838.92	3	613.65	9.781
											KEQCLALGTQLR	Carbamidomethyl+C(4)	6.314	31.4949	1416.77	1416.76	2	708.89	7.2258
			Cytochrome c-550	A0T0C6	246	2561.28	17722.4	31.9	6	12	TNPNVGLDPEALSLATPR	None	7.6968	41.649	1864.98	1864.98	2	932.992	0.4795
											TNPNVGLDPEALSLATPRR	None	6.6441	40.0126	2021.09	2021.08	3	674.369	7.2297
											TIVLTPEQVKR	None	6.9129	30.3851	1283.78	1283.77	3	428.598	8.0453
											IVTEKWGGGKIYY	None	6.4946	36.3301	1513.81	1513.8	3	505.276	6.0619
											TVVVDSSGKTIVLTPEQVKR	None	6.6457	33.4013	2156.25	2156.23	3	719.422	10.2695
											IVTEKWGGGK	None	6.9043	23.9778	1074.6	1074.59	2	537.806	9.8607
			Cytochrome c-550	A0T0C6	261	6427.88	17722.4	48.47	7	12	TIVLTPEQVK	None	8.2636	34.2726	1127.67	1127.67	2	564.338	0.7763
											NPTTYDGLESIAEVHPSIK	None	7.3076	40.3886	2071.05	2071.03	3	691.021	6.5834
											TNPNVGLDPEALSLATPR	None	7.9441	41.7596	1864.98	1864.98	2	932.992	0.0141
											RDNIAGLVDFLK	None	8.1579	43.559	1360.75	1360.76	2	680.878	-6.9687
											DNIAGLVDFLK	None	7.9558	45.8252	1204.66	1204.66	2	602.832	-0.7325
											SVTDEDLTAMAGHILLQPK	None	6.9039	43.6265	2039.06	2039.05	3	680.36	8.0875
											TIVLTPEQVKR	None	6.7355	30.5182	1283.78	1283.77	3	428.597	7.3283
			Iron-sulfur cluster formation ABC transporter ATP-binding subunit	A0T0E5	143	939.133	28167.4	32.54	7	19	TLNSPLLEIK	None	5.8377	41.1915	1127.67	1127.67	2	564.34	5.256
											GSSILDLEPEER	None	7.1796	39.5488	1344.67	1344.66	2	672.84	6.1742
											SIILITHYQR	None	5.7045	35.1934	1243.73	1243.72	2	622.367	8.7535
											NLNLTINK	None	6.3687	32.8069	929.549	929.542	2	465.278	8.6763
											VLAGHPAYSILGGDILFK	None	5.4593	44.6405	1871.05	1871.04	3	624.356	5.6394
											VEVDPIEFLTIITQK	None	5.4044	50.0031	1744.99	1744.97	2	873	11.426
											LQLVNMSAR	None	5.1092	35.5015	1031.58	1031.57	2	516.293	11.1659
			50S ribosomal protein L14, chloroplastic	A0T0I9	246	367.74	13491	15.7	3	14	IGDTIIAVVK	None	5.4465	38.5967	1028.64	1028.63	2	514.824	4.7778
											IVSLAPEVL	None	6.1783	43.808	940.571	940.571	1	940.571	-0.7348
			Photosystem I iron-sulfur center	A0T0L2	295	1371.86	8782.22	59.26	6	7	VYLGAETTR	None	7.169	26.1355	1009.53	1009.53	2	505.27	2.207
											SLGLAY	None	6.5144	37.843	623.336	623.34	1	623.336	-6.3593
											MSHTVKIYDTCIGCTQCVR	DDY_Arg(19)	5.651	37.966	2288.06	2288.07	3	763.357	-5.1514
											LGAETTR	None	0	26.1324	747.4	747.399	1	747.4	0.2509
											PTDFLSVR	None	0	37.4001	934.508	934.499	2	467.758	9.3078
			Cytochrome b6-f complex iron-sulfur subunit	B5Y3C9	190	1892.97	18965.7	23.6	3	14	AYLDSKPVNDR	None	7.7523	23.5745	1277.65	1277.65	3	426.554	-0.6201
											GDATYLIVKEDK	None	6.1231	30.8717	1351.73	1351.71	2	676.368	14.0138
											GPAPLPLALAHCDVGEDGK	Carbamidomethyl+C(12)	6.7405	39.5381	1916.97	1916.95	3	639.662	9.2708
			Predicted protein	B5Y3D3	227	589.228	20337.8	33.69	4	13	ILPILSVPSEIVQVR	None	6.5321	46.8486	1663.03	1663.02	2	832.017	7.1072
											AWEQVVEALVSNVDTK	None	5.6529	48.0075	1787.94	1787.92	3	596.65	10.364
											TDEVVLLFERPLEGTAPEVE	None	5.5224	45.9703	2243.17	2243.14	2	1122.09	10.0119
											YKVPFGLNVEPK	None	5.5594	39.46	1390.79	1390.77	3	464.268	11.566
			Predicted protein	B5Y3D3	228	1848.95	20337.8	22.99	3	13	ILPILSVPSEIVQVR	None	7.6108	46.9325	1663.02	1663.02	2	832.016	5.4417
											AWEQVVEALVSNVDTK	None	6.2278	48.0674	1787.95	1787.92	3	596.653	15.5559
											YKVPFGLNVEPK	None	6.7652	39.6015	1390.78	1390.77	3	464.266	8.3438
			Predicted protein	B5Y3G9	143	3701.98	30787.4	22.74	5	20	AVNTAQNDVLR	None	7.6129	26.4716	1200.64	1200.63	2	600.823	4.6204
											SIEAGLPVSILYSQGK	None	8.0056	43.6979	1661.91	1661.91	2	831.461	1.6974
											AVPDEASDGSIPWR	None	7.7516	36.892	1499.72	1499.71	2	750.363	4.3524
											YLPGESTEQWR	None	7.9238	33.7378	1365.64	1365.64	2	683.326	0.4684
											ISDAGIDFVMK	None	6.0057	40.9131	1195.61	1195.6	2	598.31	8.1426
			ATP-dependent Clp protease proteolytic subunit	B5Y4I2	143	798.959	21495.9	13.57	2	9	FALPNATILLNQPK	None	6.9092	44.1281	1539.89	1539.89	2	770.449	1.2224
											PPPDLPSLLLHNR	None	6.0146	43.1152	1468.84	1468.83	3	490.284	7.912
			Predicted protein	B5Y533	118	1265.94	23694.6	10.76	3	10.76	LVINLPEDNSK	None	7.5117	37.9557	1241.68	1241.67	2	621.341	1.3224
											CEPNGASGDLTGRLVINLPEDNSK	None	5.8762	41.9845	2499.18	2499.21	3	833.732	-13.4932
											CEPNGASGDLTGRLVINLPEDNSK	Carbamidomethyl+C(1); DDY_Lys _Michaelreaction(24)	6.1916	47.1633	2704.33	2704.32	4	676.838	1.3917
			Cytochrome c6, cytochrome c553	B5Y578	268	536.819	13264.2	15.79	2	7	EALDQYLAGGR	None	6.2874	36.7347	1192.6	1192.6	2	596.804	5.1423
											AIISQVTGGK	None	6.2306	29.1674	973.575	973.568	2	487.291	7.9059
			Cytochrome c6, cytochrome c553	B5Y578	276	4656.3	13264.2	32.33	3	7	EALDQYLAGGR	None	8.1819	36.5288	1192.6	1192.6	2	596.804	3.5458
											AIISQVTGGK	None	8.0335	28.5764	973.567	973.568	2	487.287	-0.6947
			Cytochrome c6, cytochrome c553	B5Y578	295	12115.8	13264.2	18.8	3	7	EALDQYLAGGR	None	8.8948	36.4346	1192.6	1192.6	2	596.802	0.3395
											AIISQVTGGK	None	8.6244	28.9049	973.567	973.568	2	487.287	-0.4285
											TLEKEALDQYLAGGR	None	8.6486	37.5758	1663.88	1663.87	3	555.297	7.3421
			Fucoxanthin chlorophyll a/c protein, lhcf type	B5Y5L4	190	2983.77	20973.2	34.87	4	12	FPGDIAPGLK	None	7.9172	37.133	1014.57	1014.56	2	507.787	4.2451
											AFENEAGVIQPTGFFDPFGLSK	None	7.5677	47.1348	2371.16	2371.16	2	1186.09	1.1726
											HDSQNYVSPGFDGLDNLITGLPFLY	None	6.4369	51.3182	2782.37	2782.34	3	928.129	13.4215
											LAMLATLELLR	None	6.4094	46.8824	1243.76	1243.74	2	622.383	12.2257
			Predicted protein	B7FNX7	150	10598.3	24938.5	53.53	18	13	MDGDVPDIVQAVSK	None	8.6569	41.0013	1473.72	1473.73	2	737.366	-0.7891
											AQDSLQGTLDK	None	8.3966	27.9309	1175.59	1175.59	2	588.3	2.0496
											AQETVDKEAIAK	None	8.1799	21.3145	1302.69	1302.69	3	434.901	-2.3318
											AMASINSAVTK	None	8.0742	28.0255	1092.57	1092.57	2	546.791	2.6514
											APVSSSALVPIK	None	8.8003	35.8173	1168.69	1168.69	2	584.851	1.0599
											AGELNEEYK	None	8.2177	23.2827	1052.49	1052.49	2	526.749	0.7397
											TGIQIYNYFATLDEK	None	8.4487	45.2003	1775.88	1775.88	2	888.445	-1.0642
											YEILK	None	8.3944	28.5811	665.386	665.387	2	333.197	-1.0952
											IEEINDEYDLVGGGLTALGVVGDLVEK	None	7.0954	49.5535	2817.46	2817.44	3	939.826	8.2233
											AGELNEEYKLTDK	None	8.2445	30.2072	1509.75	1509.74	3	503.922	5.3206
											AQDSLQGTLDKLK	None	8.0891	37.2808	1416.77	1416.77	3	472.929	3.1841
											AQETVDKEAIAKVEK	None	7.3176	27.138	1658.91	1658.9	3	553.642	9.5119
											KAQDSLQGTLDKLK	None	7.8482	40.4396	1544.88	1544.86	3	515.63	7.5008
											LKAQETVDKEAIAK	None	7.0005	25.6029	1543.88	1543.87	3	515.298	6.0659
											KAQDSLQGTLDK	None	7.5555	26.7756	1303.69	1303.69	2	652.35	5.5609
											KAGELNEEYKLTDK	None	6.9463	32.4974	1637.85	1637.84	3	546.621	5.8558
											AKAPVSSSALVPIK	None	6.9261	33.7272	1367.83	1367.83	2	684.421	6.2206
											KAGELNEEYK	None	6.6778	20.7753	1180.6	1180.58	2	590.803	12.0516
			Predicted protein	B7FNX7	151	24617.5	24938.5	53.11	19	13	AQDSLQGTLDK	None	8.989	27.4352	1175.59	1175.59	2	588.301	3.5331
											MDGDVPDIVQAVSK	None	9.3195	40.7946	1473.73	1473.73	2	737.367	1.4363
											TGIQIYNYFATLDEK	None	9.3088	45.0445	1775.89	1775.88	2	888.449	3.0953
											AGELNEEYK	None	9.0434	22.9741	1052.49	1052.49	2	526.748	-0.5967
											APVSSSALVPIK	None	9.2319	35.426	1168.7	1168.69	2	584.853	3.7328
											AMASINSAVTK	None	8.3307	27.5495	1092.58	1092.57	2	546.792	3.6588
											IEEINDEYDLVGGGLTALGVVGDLVEK	None	9.1372	49.5446	2817.45	2817.44	3	939.823	4.8017
											YEILK	None	8.5548	28.0924	665.382	665.387	1	665.382	-7.2815
											AQETVDKEAIAK	None	8.5207	23.3686	1302.7	1302.69	2	651.856	10.5906
											SKIEEINDEYDLVGGGLTALGVVGDLVEK	None	9.1894	48.3674	3032.59	3032.57	3	1011.53	6.7821
											AGELNEEYKLTDK	None	8.8945	29.2727	1509.75	1509.74	3	503.922	5.5178
											KAQDSLQGTLDK	None	8.9946	24.8806	1303.69	1303.69	2	652.348	2.259
											KAGELNEEYKLTDK	None	8.8617	27.0263	1637.85	1637.84	3	546.62	4.908
											TGIQIYNYFATLDEKYEILK	None	8.6793	46.2431	2422.27	2422.25	3	808.096	8.6215
											LKAQETVDKEAIAK	None	7.795	23.3744	1543.88	1543.87	3	515.298	7.4982
											TGIQIYNYFATLDEKYEILKK	None	7.9989	44.8055	2550.36	2550.35	4	638.346	5.4363
											AKAPVSSSALVPIK	None	9.0079	32.7283	1367.83	1367.83	2	684.418	2.9966
											KAQDSLQGTLDKLK	None	8.2902	33.9945	1544.87	1544.86	3	515.629	5.3258
											AQDSLQGTLDKLK	None	8.456	36.4853	1416.77	1416.77	3	472.928	0.2615
			Predicted protein	B7FNX7	152	491.065	24938.5	30.29	7	13	IEEINDEYDLVGGGLTALGVVGDLVEK	None	5.9573	49.6321	2817.46	2817.44	3	939.826	8.1955
											TGIQIYNYFATLDEK	None	6.2506	45.2245	1775.89	1775.88	2	888.451	5.5624
											APVSSSALVPIK	None	5.6075	35.9312	1168.7	1168.69	2	584.854	6.619
											AMASINSAVTK	None	5.2757	35.3961	1092.56	1092.57	2	546.784	-9.8806
											SKIEEINDEYDLVGGGLTALGVVGDLVEK	None	7.3584	48.3259	3032.59	3032.57	3	1011.53	7.1279
											TGIQIYNYFATLDEKYEILK	None	6.1306	46.4069	2422.27	2422.25	3	808.096	7.87
											TGIQIYNYFATLDEKYEILKK	None	5.5598	44.954	2550.38	2550.35	4	638.35	11.0826
			Predicted protein	B7FNX7	153	359.211	24938.5	46.47	10	13	AMASINSAVTK	None	5.5502	27.8454	1092.58	1092.57	2	546.793	5.6754
											MDGDVPDIVQAVSK	None	6.2159	40.9249	1473.73	1473.73	2	737.37	5.6887
											TGIQIYNYFATLDEK	None	5.4447	45.1454	1775.89	1775.88	2	888.449	2.9615
											AQETVDKEAIAKVEK	None	5.9859	26.2638	1658.91	1658.9	3	553.64	5.7492
											KAGELNEEYKLTDK	None	5.3669	27.2474	1637.85	1637.84	3	546.622	7.7475
											SKIEEINDEYDLVGGGLTALGVVGDLVEK	None	6.457	48.2772	3032.6	3032.57	3	1011.54	10.9987
											AGELNEEYKLTDK	None	5.9252	29.5508	1509.76	1509.74	3	503.923	8.0736
											KAQDSLQGTLDKLK	None	5.7348	34.06	1544.88	1544.86	3	515.631	8.4802
											AQDSLQGTLDKLK	None	5.6984	36.6653	1416.78	1416.77	3	472.933	10.4382
			Predicted protein, Domain IPR016040, NAD(P)-binding domain	B7FP35	143	687.61	29609	29.08	6	19	IDGVIVALGGK	None	6.9316	39.7151	1041.63	1041.63	2	521.321	4.2553
											GSGGSNAENPLNDPK	None	6.1866	24.8988	1456.68	1456.67	2	728.843	8.8914
											NGDNVVGLTR	None	5.3213	28.1651	1044.56	1044.54	2	522.781	11.4001
											LAVVTSIGAGDSENQAPFFFK	None	5.8306	44.6788	2198.13	2198.11	2	1099.57	5.6056
											QADVDKVFAQK	None	5.577	28.9363	1248.67	1248.66	3	416.895	9.2687
											APCISSVGGTGWTK	Carbamidomethyl+C(3)	6.4255	34.7573	1420.7	1420.69	2	710.853	7.1744
			40S ribosomal protein S12	B7FPA1	190	719.769	12718.8	21.55	3	14	ALSVLLDFLKK	None	6.5523	45.3739	1246.79	1246.78	2	623.897	7.2806
											ALSVLLDFLK	None	6.3193	47.9651	1118.69	1118.68	2	559.85	9.4271
											TSCAVVTDFGEETR	Carbamidomethyl+C(3)	7.4805	34.2099	1571.7	1571.7	2	786.352	-1.9316
			Peptidyl-prolyl cis-trans isomerase	B7FPT3	246	356.917	14441.5	9.77	1	14	LIDGTEFDSSYKR	None	6.115	31.8519	1530.76	1530.74	3	510.923	7.7065
			Predicted protein, IPR010903 Protein of unknown function DUF1517	B7FQ47	152	1367.51	33258.8	39.13	8	26	SPSSILGLLER	None	7.5134	44.6378	1171.67	1171.67	2	586.339	2.4082
											VFEDEGPLGK	None	6.9997	32.4671	1090.55	1090.54	2	545.778	6.399
											IQVALTAGDR	None	6.8611	31.3362	1043.59	1043.58	2	522.298	5.209
											AESTFNTWADK	None	5.9785	33.5539	1269.59	1269.57	2	635.297	9.2032
											AESTFNTWADKEGAK	None	6.0639	31.2013	1654.79	1654.77	3	552.269	12.5798
											TQIIPSFHMFDKVFEDEGPLGK	None	6.407	39.828	2535.26	2535.26	4	634.57	-0.4364
											KEDDWVGACSQSQWFK	Carbamidomethyl+C(9)	6.266	40.2103	1970.89	1970.87	3	657.634	8.2864
											FEKEYIPESSNDDKVGGSTTVVVSMIIEIQGDATEFDGAGYTR	DDY_Lys_Michaelreaction(14)	6.2796	43.511	4803.29	4803.29	5	961.464	0.4161
			Predicted protein, IPR010903 Protein of unknown function DUF1517	B7FQ47	164	2738.46	33258.8	22.74	7	26	ADDDSSYGLAR	None	7.6922	25.9477	1169.51	1169.51	2	585.26	4.1554
											SPSSILGLLER	None	7.9374	44.5093	1171.67	1171.67	2	586.339	2.4884
											IQVALTAGDR	None	7.5821	31.3101	1043.58	1043.58	2	522.296	-0.4295
											VFEDEGPLGK	None	7.3086	32.3892	1090.55	1090.54	2	545.777	3.8747
											AESTFNTWADK	None	7.0653	33.4959	1269.58	1269.57	2	635.294	5.2199
											AESTFNTWADKEGAK	None	6.3675	31.1551	1654.79	1654.77	3	552.268	10.395
											SAYDVCMALLR	Carbamidomethyl+C(6)	7.5052	41.8801	1298.63	1298.62	2	649.817	2.7561
			Predicted protein	B7FQD6	143	1481.21	23379.5	21.5	3	21	ADNPEATFGGIAR	None	7.2891	35.3692	1318.64	1318.64	2	659.826	4.1588
											VNVKEEFPEASFGEVAR	None	6.9276	39.3527	1907.97	1907.95	3	636.66	9.0379
											HYVPAEDPTGGGK	None	6.5088	22.0811	1327.64	1327.63	2	664.323	8.8896
			Protein fucoxanthin chlorophyll a/c protein	B7FQE1	164	622.191	23238.8	14.42	3	16	GYVGDAGFDPFR	None	6.7559	41.8349	1300.61	1300.6	2	650.806	7.2942
											KEEDMMLK	None	5.4111	28.2389	1023.48	1023.48	1	1023.48	-9.3046
											FSDFLPMDFLR	None	6.0645	47.629	1387.69	1387.67	2	694.348	13.0741
			Protein fucoxanthin chlorophyll a/c protein	B7FR60	146	3248.49	21177.4	46.8	6	46.8	DDYVPGDIGFDPLGLKPSDAQALK	None	7.0903	44.0611	2531.28	2531.27	3	844.433	7.2629
											DLAGVVAPTGFFDPAGFAAR	None	7.9188	46.3429	1979	1979	2	990.005	0.2685
											GILENLGL	None	7.0772	46.8179	828.482	828.482	1	828.482	-0.5056
											AQIGWVEPENVPPGKPGLLR	None	6.4534	40.3302	2157.21	2157.18	3	719.74	11.106
											LAMLAAAGCMAQELANGK	None	6.2919	40.2054	1762.87	1762.86	2	881.936	0.1539
											AQIGWVEPENVPPGKPGLLRDDYVPGDIGFDPLGLKPSDAQALKSIQTK	DDY_Lys_Michaelreaction(49)	5.9018	48.8917	5374.81	5374.84	5	1075.77	-4.1779
			Protein fucoxanthin chlorophyll a/c protein	B7FR60	152	4129.12	21177.4	34.48	4	14	DDYVPGDIGFDPLGLKPSDAQALK	None	7.2562	44.2374	2531.28	2531.27	3	844.432	5.4542
											DLAGVVAPTGFFDPAGFAAR	None	8.1453	46.498	1979.01	1979	2	990.007	2.6195
											GILENLGL	None	7.199	46.9745	828.482	828.482	1	828.482	-0.1704
											LAMLAAAGCMAQELANGK	None	6.7748	40.4857	1762.87	1762.86	2	881.938	1.9551
			Ribulose-phosphate 3-epimerase	B7FRG3	146	1277.6	27812	13.08	3	20	AGLVFNPATSLDAAK	None	7.3673	41.4455	1474.79	1474.79	2	737.899	-0.2251
											LEIDGGVK	None	6.9714	28.0202	830.462	830.462	2	415.735	0.3597
											QLIDDAGIDCR	Carbamidomethyl+C(10)	6.598	32.9583	1275.61	1275.6	2	638.309	8.4433
			Ribulose-phosphate 3-epimerase	B7FRG3	152	4621.65	27812	36.15	11	20	AGLVFNPATSLDAAK	None	8.4497	41.6685	1474.79	1474.79	2	737.901	2.9637
											SLQLIK	None	7.673	32.3522	701.452	701.456	1	701.452	-5.8671
											DAGVDMFVAGSAILK	None	7.3734	44.4928	1493.77	1493.77	2	747.389	2.0183
											TLEAYKETIDTMR	None	6.9826	35.2101	1570.79	1570.78	3	524.269	9.1247
											DYLIAPSILSADFAR	None	7.1938	46.1549	1651.88	1651.87	2	826.445	8.6507
											LEIDGGVK	None	7.1658	28.0919	830.464	830.462	2	415.736	2.5834
											EIKDAGVDMFVAGSAILK	None	6.6652	43.56	1864	1863.99	3	622.006	7.8275
											DAGVDMFVAGSAILKEPR	None	6.8657	43.2498	1875.98	1875.96	3	625.998	8.0877
											LEIDGGVKTENIK	None	6.2058	46.073	1415.77	1415.77	2	708.391	0.3415
											QLIDDAGIDCR	Carbamidomethyl+C(10)	8.004	33.3901	1275.6	1275.6	2	638.306	3.7427
											QLIDDAGIDCRLEIDGGVK	DDY_Lys(19)	6.7802	38.2453	2160.1	2160.1	4	540.78	-1.0544
			Protein fucoxanthin chlorophyll a/c protein	B7FRW2	190	15481.6	21328.5	32.83	10	14	LPGTIDYSGK	None	8.7978	29.7592	1050.55	1050.55	2	525.779	3.0908
											DLTGEAEFVGDFR	None	9.0352	42.2178	1455.68	1455.68	2	728.344	3.3338
											TFAEIPNGFAAFK	None	8.8344	43.2834	1412.72	1412.72	2	706.865	0.6585
											NGAIDFGWDTFDEETQFK	None	8.3248	44.9667	2119.91	2119.92	2	1060.46	-5.7416
											LPGTIDYSGK	None	7.2895	29.3571	1050.56	1050.55	2	525.783	11.6942
											NGAIDFGWDTFDEETQFK	None	6.669	44.5645	2119.95	2119.92	2	1060.48	10.5519
											LRYVEIK	None	8.3051	28.6299	920.558	920.556	2	460.783	2.032
											LRYVEIKHGR	None	6.9313	21.9015	1270.76	1270.74	3	424.257	13.6233
											NGAIDFGWDTFDEETQFKK	DDY_Lys(*)	6.8208	27.4225	2378.08	2378.1	4	595.275	-8.48
											NGAIDFGWDTFDEETQFKK	DDY_Lys(*)	6.6573	27.4225	2378.08	2378.1	4	595.275	-8.48
			Predicted protein, Domain IPR003823 Domain of unknown function CP12	B7FTL9	146	744.204	35322.7	12.46	4	19	LLADQVPHLNNVK	None	6.5531	34.882	1460.83	1460.82	3	487.616	7.8973
											NQPAPDSPQVR	None	6.7832	21.5889	1208.61	1208.6	2	604.806	2.6641
											TLADDLQK	None	6.8838	27.695	903.474	903.478	2	452.241	-4.448
											ILSPSLPSK	None	5.9355	31.3891	941.556	941.567	2	471.282	-11.176
			Predicted protein, Domain IPR003823 Domain of unknown function CP12	B7FTL9	164	1961.56	35322.7	18.84	6	19	NQPAPDSPQVR	None	7.6348	21.3725	1208.61	1208.6	2	604.807	3.3839
											TLADDLQK	None	7.3112	27.8395	903.477	903.478	2	452.242	-1.5323
											LLADQVPHLNNVK	None	7.2387	35.1782	1460.83	1460.82	3	487.615	6.304
											VAWDAVEEMR	None	7.5782	39.3323	1205.57	1205.56	2	603.286	2.8485
											ILSPSLPSK	None	6.4208	31.8235	941.558	941.567	2	471.283	-8.9798
											VSAACLEYGSK	Carbamidomethyl+C(5)	6.9358	28.785	1184.57	1184.56	2	592.789	7.6733
			Magnesium-protoporphyrin IX methyltransferase	B7FTQ8	146	1482.55	28288	44.19	10	24	EALQQAGFEVAR	None	7.2937	33.7816	1318.68	1318.67	2	659.845	6.5016
											AYLHEESIVR	None	6.8083	28.9787	1216.64	1216.63	2	608.824	6.7623
											IGELFPGPSK	None	6.7534	36.4687	1044.58	1044.57	2	522.794	7.1986
											EYFNTEGFSR	None	6.4994	35.3395	1249.56	1249.55	2	625.282	6.895
											ADFYTSDLESVSGK	None	7.0082	37.772	1518.71	1518.7	2	759.858	8.1397
											WIAADGDIDGK	None	6.2343	32.5757	1160.57	1160.56	2	580.787	7.2817
											VLISFAPK	None	6.2051	38.7833	874.543	874.54	2	437.775	3.7374
											AYLHEESIVREALQQAGFEVAR	None	5.2768	40.378	2516.38	2516.29	5	504.081	34.2705
											AGELGVKADFYTSDLESVSGKYHTVTCVDVAIHYPDDK	DDY_Lys(38)	6.0073	46.486	4260.07	4260.05	4	1065.77	5.9966
											FKEMVTHLCSLAEDRVLISFAPK	Carbamidomethyl+C(9)	5.81	45.0449	2691.39	2691.4	3	897.803	-2.5138
			Magnesium-protoporphyrin IX methyltransferase	B7FTQ8	152	659.85	28288	21.32	5	24	EYFNTEGFSR	None	5.8123	35.7859	1249.56	1249.55	2	625.283	8.3821
											ADFYTSDLESVSGK	None	6.397	38.2179	1518.71	1518.7	2	759.857	7.817
											EALQQAGFEVAR	None	6.7043	34.2242	1318.68	1318.67	2	659.846	6.7602
											WIAADGDIDGK	None	5.4917	32.9929	1160.57	1160.56	2	580.787	6.5746
											VLISFAPK	None	5.9273	39.1821	874.544	874.54	2	437.776	5.1423
			Predicted protein, IPR018316, Tubulin/FtsZ, 2-layer sandwich domain	B7FUQ1	146	1229.6	27160.9	30.28	6	17	YTSLSQVEDK	None	6.7598	27.4749	1169.57	1169.57	2	585.291	5.5185
											IVIQSPSDAVR	None	6.6008	31.6428	1184.67	1184.66	2	592.839	6.1981
											HNPGSAEPTVTDLIR	None	7.0738	36.3123	1606.83	1606.82	3	536.283	9.8841
											YVQEVLSK	None	6.3659	26.979	965.536	965.53	2	483.272	5.7108
											AVTSGEVYFR	None	6.8025	32.8362	1128.58	1128.57	2	564.793	8.4137
											TFAVIKPEEADFNFDVGQGGVR	None	5.9193	44.1229	2396.19	2396.19	3	799.401	0.0999
			Predicted protein, family: Photosystem II PsbU, oxygen evolving complex (IPR010527)	B7FUR5	302	10891.7	16007.3	54.05	6	14	MPGLYPTLAGK	None	8.8181	38.9536	1147.62	1147.62	2	574.314	2.9367
											IASNGPYNAVGDLYNIPGLSGK	None	8.5299	43.4898	2220.14	2220.13	2	1110.57	4.2228
											DYENVGYLGGSEIVDVNNANVR	None	7.0147	41.0578	2397.15	2397.13	2	1199.08	7.1716
											FNNGLYR	None	6.8023	26.8742	883.45	883.442	2	442.229	9.3696
											FTAQKPQADYVIDR	None	8.2681	30.3256	1651.87	1651.84	3	551.293	13.4336
											VYLKMPGLYPTLAGK	None	6.9267	41.9496	1650.94	1650.93	3	550.986	8.3551
			Predicted protein	B7FVE9	276	2034.96	15839.3	26.95	4	17	FAPEEDFLGK	None	7.3564	38.8829	1152.56	1152.56	2	576.785	5.4964
											ALESVLADVK	None	7.4412	38.9312	1044.6	1044.59	2	522.802	2.7716
											FGAWEEAK	None	7.0029	30.7416	937.445	937.441	2	469.226	3.4429
											VVCGGCLDFK	Carbamidomethyl+C(3); Carbamidomethyl+C(6)	7.5393	32.8825	1154.54	1154.53	2	577.773	4.2745
			Predicted protein, family: Ribosomal protein S17e (IPR001210)	B7FVN4	246	473.529	14373.6	9.6	3	12	IIDDVAILPSKR	None	6.3519	35.8918	1339.8	1339.79	3	447.272	4.5002
			Predicted protein	B7FW38	228	842.003	11740.3	22.02	2	7	SDATGTNPVTGVDTR	None	6.5444	26.7417	1490.72	1490.71	2	745.861	4.8551
											ADFSGADLR	None	6.4391	29.6647	951.457	951.453	2	476.232	4.5193
			Histone H2B	B7FWR8	246	312.085	12628.7	16.38	2	10	ATLSSREIQTAVR	None	5.8591	28.7466	1431.8	1431.79	3	477.939	6.9102
											LATYNK	None	5.5005	41.2829	709.366	709.388	1	709.366	-30.4559
			Predicted protein, family: Glycine cleavage repressor GcvR (IPR016867)	B7FXL0	153	528.962	22911.1	13.18	3	13	LGTDKEIAPHGGTVLFK	None	5.8903	33.9488	1782.98	1782.97	4	446.499	0.542
											LAGADNPGIVHK	None	6.5893	24.2828	1191.66	1191.65	2	596.333	8.6717
			Predicted protein	B7FXS8	143	2255.45	37645.2	33.43	9	22	VYVEDGSLRPFR	None	7.3025	35.3962	1437.75	1437.75	3	479.922	1.3556
											TWSFPNPSVER	None	7.3274	40.2893	1319.64	1319.64	2	660.324	1.7025
											IELLQGPNNNK	None	7.6447	33.1054	1239.67	1239.67	2	620.34	3.2898
											SAVIVQGGSLK	None	7.5572	29.0548	1058.62	1058.62	2	529.816	3.5172
											GPNTIAIR	None	7.0682	26.5129	841.488	841.489	2	421.248	-1.1928
											TYPFNPSVESVQVALR	None	7.14	42.412	1806.94	1806.94	2	903.976	3.438
											GPSSSSPASVLDAR	None	6.575	32.0933	1330.67	1330.66	2	665.839	7.7469
											VVNTATVEFPMTALVEAYQVGNSR	None	5.9909	47.2562	2596.33	2596.31	3	866.114	7.135
											LTALEQQQNR	None	6.5198	23.2905	1200.65	1200.63	2	600.826	10.3836
			Predicted protein	B7FXS8a	150	454.887	37645.2	23.71	7	22	TWSFPNPSVER	None	6.3366	40.2746	1319.65	1319.64	2	660.327	7.3712
											GPNTIAIR	None	5.9094	26.6833	841.492	841.489	2	421.25	3.8523
											IELLQGPNNNK	None	5.5419	33.3688	1239.68	1239.67	2	620.343	7.3985
											TYPFNPSVESVQVALR	None	6.0441	42.3488	1806.95	1806.94	2	903.978	5.3303
											GPSSSSPASVLDAR	None	5.641	26.7527	1330.69	1330.66	2	665.85	24.2179
											VYVEDGSLRPFR	None	5.8474	37.0099	1437.76	1437.75	3	479.926	11.1627
											SAVIVQGGSLK	None	5.7323	29.2384	1058.63	1058.62	2	529.82	11.7799
			Predicted protein, Domain IPR016040 NAD(P)-binding domain	B7FXY3	150	3613.64	32776.6	52.55	14	27	FVYITVAPEVK	None	7.8119	40.8613	1265.72	1265.71	2	633.362	1.7547
											IALEPPVPVEAVAQAAVAGALGK	None	7.636	48.2386	2171.26	2171.24	3	724.426	8.6622
											ETVLAAFDGK	None	7.7152	39.5733	1050.55	1050.55	2	525.777	0.4833
											TDSILDSYDK	None	7.4312	34.2175	1156.54	1156.54	2	578.775	5.369
											DGTIALDLTSENVQDQIQK	None	7.1595	41.0701	2088.05	2088.05	2	1044.53	1.439
											DMGIETIATSR	None	7.5404	36.4768	1193.59	1193.58	2	597.299	6.3707
											AVNSGTGLAASAAK	None	7.49	24.1637	1217.66	1217.65	2	609.332	7.4288
											DGRDGTIALDLTSENVQDQIQK	None	6.4657	40.4731	2416.22	2416.2	3	806.078	9.8065
											ATLIEPTFIYGGGSFELNPPR	None	6.6432	45.3758	2279.19	2279.17	3	760.401	8.3357
											DIDFLK	None	7.765	39.5858	750.402	750.403	1	750.402	-2.2442
											LSYQSISSAVTSSR	None	5.7841	40.2153	1485.72	1485.75	2	743.362	-25.6959
											TDSILDSYDKIK	None	7.6985	37.5603	1397.72	1397.72	3	466.578	2.6124
			Oxygen-evolving enhancer protein 3 (nicht: photosystem II stabilization, only photosynthesis bei biological function)	B7FZ94	190	1118.85	21586.5	44	9	16	LPAYIEK	None	6.9917	29.1259	833.471	833.477	2	417.239	-7.0417
											LYSPYSVYGEVGNPDSLYKDTNPEYLAR	None	6.188	42.4953	3210.55	3210.53	3	1070.86	8.7563
											GAIDFLGK	None	6.5764	38.309	820.458	820.456	2	410.733	2.3265
											FSVFGLIGDGTSYSEGAAYGTDQASK	None	5.9662	45.5877	2628.23	2628.21	2	1314.62	8.8355
											WFEVTTELSR	None	6.3618	41.4919	1267.64	1267.63	2	634.325	8.1456
											AVAFFK	None	6.5316	34.938	682.394	682.392	1	682.394	2.9193
											LYSPYSVYGEVGNPDSLYK	None	6.2147	41.9176	2151.04	2151.03	2	1076.03	7.2586
											DTNPEYLAR	None	6.0347	27.2645	1078.53	1078.52	2	539.768	11.592
											LQKLPAYIEK	None	6.2354	31.1263	1202.72	1202.71	3	401.577	2.925
			Oxygen-evolving enhancer protein 1	B7FZ96	150	610.166	32602.1	24.03	7	21	VPFLFTVK	None	6.9024	43.6843	950.566	950.571	2	475.787	-4.9091
											TGLFLDPK	None	6.3325	38.3941	890.5	890.498	2	445.754	1.8413
											AWAVEEEIGK	None	6.1758	37.1896	1131.58	1131.57	2	566.293	10.0411
											SEGGSIVFQEQEGIDYAATTVQLPGGER	None	5.3045	43.0727	2938.43	2938.41	3	980.15	9.4123
											SQINELSYLQVK	None	5.4125	40.3569	1421.77	1421.76	2	711.39	6.8685
											TFDITTGR	None	6.0212	30.8799	910.474	910.463	2	455.74	11.9788
											TGLFLDPK	None	5.2506	28.0251	890.501	890.498	1	890.501	2.6831
			Oxygen-evolving enhancer protein 1	B7FZ96	151	802.698	32602.1	11.04	4	21	VPFLFTVK	None	7.2347	43.4968	950.569	950.571	2	475.788	-1.5885
											TGLFLDPK	None	6.3268	37.9933	890.501	890.498	2	445.754	3.1277
											AWAVEEEIGK	None	6.4946	36.7853	1131.58	1131.57	2	566.293	9.4751
											TFDITTGR	None	6.2076	30.5309	910.477	910.463	2	455.742	15.476
			Predicted protein, Domain IPR001478 PDZ domain	B7FZH8	118	861.039	26800.8	9.35	2	18	DGSDPLELQLYR	None	6.923	42.074	1405.7	1405.7	2	703.353	2.0819
											VGDQLLAVNKK	None	6.8717	28.7922	1184.69	1184.7	3	395.567	-10.4187
			Peptidyl-prolyl cis-trans isomerase	B7FZL3	227	837.097	13464.4	39.2	4	13	FAAYVNDGQNK	None	6.3972	26.4952	1226.59	1226.58	2	613.798	7.4947
											LDDIFDTPEPYYTR	None	6.0384	42.1702	1744.82	1744.81	2	872.916	10.0244
											EQELIELIGDD	None	6.4788	44.3033	1273.63	1273.62	2	637.319	12.4228
											WVLTIPGDMAFGK	None	5.9546	45.5035	1434.76	1434.74	2	717.886	13.5832
			Histone H2A	B7FZS7	246	3421.05	14700.2	13.04	2	8	AGLQFPVGR	None	7.7051	36.8851	944.532	944.531	2	472.769	0.5446
											KQTTSSSSKAGLQFPVGR	None	6.1264	42.5524	1879	1879	2	940.005	-0.5432
			Superoxide dismutase	B7G0L6	150	1695.58	24238.3	11.11	2	13	LVNTPNQDNPLMK	None	7.6791	33.568	1483.76	1483.76	2	742.381	-1.1026
											VSENCAYVVEK	Carbamidomethyl+C(5)	7.857	26.716	1297.61	1297.61	2	649.309	1.1568
			Superoxide dismutase	B7G0L6	151	607.622	24238.3	27.78	6	13	LVNTPNQDNPLMK	None	6.6036	33.259	1483.77	1483.76	2	742.387	5.9855
											RPEYVSNFWNVVNWDK	None	6.0779	44.4111	2053.01	2052.99	3	685.009	9.431
											DEVPILDLMENAIEAGPAYR	None	5.1529	50.2847	2216.11	2216.09	3	739.376	10.644
											VSENCAYVVEK	None	5.4311	40.7979	1240.6	1240.59	2	620.802	6.4103
											VSENCAYVVEK	Carbamidomethyl+C(5)	6.9185	26.3395	1297.61	1297.61	2	649.311	3.6491
			Superoxide dismutase	B7G0L6	153	3965.83	24238.3	62.04	9	13	LVNTPNQDNPLMK	None	8.2113	33.3425	1483.76	1483.76	2	742.385	3.3282
											NSGGGHYNHAFFWDEMAPPDQAK	None	7.182	40.9799	2576.12	2576.1	4	644.785	5.4172
											ATEGKDEVPILDLMENAIEAGPAYR	None	7.5473	48.1125	2702.36	2702.33	3	901.459	10.914
											AYSVPDLAYPFEALEPYIDTPTMK	None	5.8296	47.3079	2731.37	2731.32	3	911.129	18.7229
											NTKPSAQLVDLINASFGSMDEMK	None	6.184	46.1259	2496.25	2496.21	3	832.753	13.9418
											GDELKLVNTPNQDNPLMK	None	7.0285	38.8925	2026.05	2026.03	3	676.023	13.082
											NTKPSAQLVDLINASFGSMDEMKSK	None	6.2322	44.894	2711.37	2711.34	4	678.597	10.0434
											VSENCAYVVEK	Carbamidomethyl+C(5)	7.8538	26.5405	1297.61	1297.61	2	649.31	2.3625
											VSENCAYVVEKHVGVSVRG	Carbamidomethyl+C(5)	6.9367	32.1971	2089.06	2089.05	4	523.02	3.2749
			Predicted protein	B7G0Q6	228	2500.79	8024.93	18.31	1	4	SLAEGEPVEFSIK	None	7.5335	39.7902	1405.73	1405.72	2	703.366	3.061
			Predicted protein, SOUL haem-binding protein (IPR006917)	B7G284	146	206.097	46049.4	2.43	4	37	ISSPELSASR	None	6.1043	27.2047	1046.55	1046.55	2	523.78	4.3053
			Predicted protein	B7G2G3	268	9990.44	16242.6	68.03	9	11	VVDEYLPEIK	None	8.6134	39.0183	1204.65	1204.65	2	602.828	1.5705
											EFAPEADFLAK	None	8.4006	40.8618	1237.61	1237.61	2	619.31	1.7431
											SDSESLEAISK	None	8.5818	28.3024	1165.56	1165.56	2	583.284	2.1841
											VVDEYLPEIKK	None	7.8747	34.2926	1332.75	1332.74	3	444.921	5.0119
											LMTTVPLEDFGPWEEK	None	8.2038	44.9878	1891.92	1891.91	2	946.465	4.1972
											QTLSLDAVSLANGAMSFDR	None	6.7423	39.0175	1995.98	1995.98	2	998.492	-2.1648
											IEGVTMIETQTITNMEI	None	6.8175	41.9661	1922.94	1922.94	2	961.974	-2.0651
											FEGDKSDSESLEAISK	None	7.6526	30.1735	1741.83	1741.81	3	581.28	7.5461
			Predicted protein	B7G2G3	276	5022.95	16242.6	57.82	9	11	VVDEYLPEIK	None	8.146	39.0084	1204.65	1204.65	2	602.829	3.6362
											EFAPEADFLAK	None	7.9332	40.7933	1237.61	1237.61	2	619.31	2.652
											SDSESLEAISK	None	7.931	27.7057	1165.56	1165.56	2	583.286	5.082
											VVDEYLPEIKK	None	7.3222	34.1415	1332.74	1332.74	3	444.92	2.8936
											LMTTVPLEDFGPWEEK	None	6.9326	44.9525	1891.93	1891.91	2	946.468	7.1624
											FEGDKSDSESLEAISK	None	6.8499	29.8794	1741.82	1741.81	3	581.279	5.4717
											LVCGGCLDFK	Carbamidomethyl+C(3); Carbamidomethyl+C(6)	8.1837	35.0808	1168.55	1168.55	2	584.781	4.8568
			Triosephosphate isomerase	B7G3C1	164	798.347	28511.2	18.66	4	24	DWISQNVSADVAGK	None	6.9301	39.7453	1489.73	1489.73	2	745.371	4.2943
											VAIDAGLK	None	6.7801	29.6247	786.473	786.472	2	393.74	1.9447
											NGAFTGEIGAFQIK	None	5.3857	42.0823	1452.76	1452.75	2	726.884	9.2444
											DIGCDWVIIGHSER	Carbamidomethyl+C(4)	6.3658	40.9088	1656.8	1656.78	3	552.937	10.1252
			Predicted protein, family: ribosomal protein L11 (IPR000911)	B7G4K6	190	443.629	17641.5	24.39	3	16	IGPLGLSPK	None	6.2886	35.0556	881.546	881.545	2	441.277	1.0645
											TVGGEIGSASSLAPK	None	5.7723	32.8327	1373.74	1373.73	2	687.371	6.3233
											DIQASIDDGEIEIPEE	None	5.567	42.5545	1772.82	1772.81	2	886.912	4.7356
			Predicted protein, family: Phosphoglycerate kinase (IPR001576)	B7G5G4	146	707.386	46653.7	22	7	37	GTFDLVNILADLSK	None	7.0488	50.0425	1505.82	1505.82	2	753.415	1.5726
											VLPGVAALNDK	None	6.632	35.9017	1096.64	1096.64	2	548.826	7.3334
											ITVLEALLDK	None	6.1539	46.1813	1114.68	1114.67	2	557.844	8.6751
											FSLGPCAER	None	5.4655	43.4022	979.445	979.467	1	979.445	-21.9113
											EALSDCKTIIMNGPMGVFEFEKFAK	None	5.593	41.3281	2805.37	2805.37	4	702.098	2.1235
											TIIMNGPMGVFEFEKFAK	DDY_Lys_Michaelreaction(15); DDY_Lys(18)	6.1124	40.8915	2337.22	2337.21	4	585.061	6.9586
											ELEYLDGAISNGKKPMAAIVGGSKVSSK	DDY_Lys(24);DDY_Lys(28)	5.364	47.5282	3109.65	3109.66	3	1037.22	-5.1996
			Predicted protein, Phosphoglycerate kinase (IPR001576)	B7G5G4	164	653.544	46653.7	14.74	5	37	VLPGVAALNDK	None	6.9543	36.1596	1096.64	1096.64	2	548.822	1.3471
											GFNVGTSLVEDDFVDTAK	None	6.4089	43.0192	1913.92	1913.91	2	957.466	6.1513
											GTFDLVNILADLSK	None	6.2444	50.0653	1505.84	1505.82	2	753.421	9.2858
											GAITIIGGGDSVAATEQSGR	None	5.9691	37.0782	1859.97	1859.95	2	930.487	11.6207
											DKGAITIIGGGDSVAATEQSGR	None	5.672	35.3473	2103.09	2103.07	3	701.7	8.4774
			Predicted protein, family: Phosphoglycerate kinase (IPR001576)	B7G5G4	190	335.98	46653.7	12.93	4	37	VLPGVAALNDK	None	6.4957	35.6877	1096.64	1096.64	2	548.825	5.4396
											GTFDLVNILADLSK	None	6.0031	50.0992	1505.83	1505.82	2	753.421	8.5964
											AHASTEGVTK	None	5.0938	27.5368	1000.51	1000.51	2	500.759	5.2356
											DKGAITIIGGGDSVAATEQSGR	None	5.1771	34.8314	2103.09	2103.07	3	701.703	12.1838
			Protein fucoxanthin chlorophyll a/c protein	B7G5S7	190	1192.65	21891.1	24.02	5	10	QYNVELNQGR	None	7.0083	27.5128	1220.61	1220.6	2	610.806	3.0102
											LPGTIDFAGTK	None	6.9072	36.7489	1119.61	1119.6	2	560.309	6.3025
											DWVGGESVGDFR	None	6.632	39.213	1323.61	1323.6	2	662.308	9.4997
											YIDFGWDSFSDEEK	None	6.535	44.0318	1737.74	1737.73	2	869.373	6.177
											YIDFGWDSFSDEEKAR	None	7.0883	42.6834	1964.88	1964.87	3	655.63	5.0074
			14-3-3-like protein	B7G5Y2	118	1014.82	27066.4	39	8	21	YLSEFQVGDTRK	None	6.2802	32.3559	1442.73	1442.73	3	481.582	1.7527
											NLLSVAYK	None	6.6457	36.6747	907.527	907.525	2	454.267	2.1788
											YLSEFQVGDTR	None	6.4659	35.9818	1314.64	1314.63	2	657.821	2.0256
											QPQELTVEER	None	6.2312	26.9388	1228.62	1228.62	2	614.816	5.8473
											QAFDDAIAELDTLNEESYK	None	5.7371	44.6093	2172.01	2172	2	1086.51	3.9003
											DSTLIMQLLR	None	5.7736	46.1942	1189.67	1189.66	2	595.34	9.5886
											KESAGAALDAYQAASGIASSDLPPTHPIR	None	5.7101	40.4841	2894.47	2894.46	4	724.373	1.7574
											MKGDYHRYLSEFQVGDTR	None	5.7709	35.8184	2202.02	2202.04	3	734.677	-10.1886
			GrpE protein homolog	B7G710	152	801.651	17635.8	33.76	5	18	SLLDVSDNLTR	None	6.733	40.2858	1232.65	1232.65	2	616.83	3.6117
											VLRPAEVGIVK	None	5.5826	31.4308	1180.75	1180.74	3	394.253	3.4463
											DGFLLNK	None	6.2173	35.6013	806.445	806.441	2	403.726	5.1389
											FGQAGEAFDPNR	None	5.8923	31.4801	1308.61	1308.6	2	654.811	13.3828
											EEQLEAQVQQLK	None	6.1328	34.5656	1442.76	1442.75	2	721.884	8.3784
			Thioredoxin h	B7G7L6	268	1361.86	17538.3	20.61	3	11	IDVDENPDTAAK	None	7.1005	25.7346	1287.61	1287.61	2	644.309	2.7534
											LQELIDEHQ	None	7.183	30.346	1124.57	1124.56	2	562.787	7.3765
											YNVSAMPTFVFLK	None	6.1319	45.5715	1516.79	1516.79	2	758.901	5.272
			Thioredoxin h	B7G7L6	276	621.257	17538.3	12.73	2	11	LQELIDEHQ	None	6.7796	30.0066	1124.57	1124.56	2	562.787	7.4246
											IDVDENPDTAAK	None	5.8986	24.9627	1287.62	1287.61	2	644.313	10.2598
			Predicted protein, domains IPR012340 Nucleic acid-binding, OB-fold, IPR011129 Cold shock protein, IPR002059 Cold-shock protein, DNA-binding	B7G7Y1	246	1804.28	9893.86	29.67	2	5	AVQVTGPGGEEVQGAPFRPSNDYDSY	None	7.0567	38.8937	2740.27	2740.25	3	914.096	8.7834
											KAVQVTGPGGEEVQGAPFRPSNDYDSY	None	6.2857	36.5235	2868.38	2868.34	3	956.797	11.9135
			Predicted protein, domains IPR012340 Nucleic acid-binding, OB-fold, IPR011129 Cold shock protein, IPR002059 Cold-shock protein, DNA-binding	B7G7Y1	276	8489.05	9893.86	28.57	1	5	AVQVTGPGGEEVQGAPFRPSNDYDSY	None	8.4018	39.0131	2740.26	2740.25	3	914.091	3.3507
			Fucoxanthin chlorophyll a/c protein, deviant	B7G8E5	190	2788.66	21629.8	24.12	3	12	SYTGEGPAVIDWAK	None	7.2577	40.1257	1493.72	1493.73	2	747.363	-5.941
											IVGTFDSQDVTTTDPIK	None	7.4297	37.8463	1836.93	1836.92	2	918.969	4.0704
											IFDPVGLAQWAPADFLR	None	7.6923	48.5848	1916.01	1916.01	2	958.51	3.7634
			Predicted protein	B7G8P6	118	1732.67	33329.1	39.94	10	21	VLQTAASSIEDLR	None	7.1767	37.5264	1402.74	1402.75	2	701.875	-7.8203
											EGSDWDYTAER	None	7.2612	30.7869	1328.54	1328.54	2	664.775	2.3205
											LQELEAALDAPLQVLYLK	None	7.4153	48.3847	2027.16	2027.14	3	676.39	6.52
											AFLQSVMNNIAESSR	None	6.2417	44.5875	1666.84	1666.82	2	833.923	9.8773
											IPDTNFNLQGSYQQGR	None	6.1295	36.9583	1837.89	1837.88	2	919.448	2.8199
											SEIVDGGK	None	5.79	30.9209	804.39	804.41	1	804.39	-24.1143
											EADGSIREGSDWDYTAER	None	5.6277	32.0724	2056.9	2056.88	3	686.303	5.5028
											VLQTAASSIEDLRSEIVDGGK	None	6.5664	42.6079	2188.13	2188.15	3	730.047	-8.1927
											KLQELEAALDAPLQVLYLK	None	7.4451	47.5557	2155.24	2155.24	3	719.086	3.0586
											STLGAWCIPRGGSDYDTNDTIEAYEQALESVKAK	None	6.4458	43.2893	3688.77	3688.74	3	1230.26	6.2844
			Protein fucoxanthin chlorophyll a/c protein	B7G955	175	1412.14	22100.5	22.93	4	12	LPGNIDLSGTK	None	7.3993	34.1762	1114.62	1114.61	2	557.811	4.521
											DFVGGEFPGDLR	None	6.9833	41.3088	1308.63	1308.62	2	654.82	8.3711
											NNYIDFGWDSFDDATK	None	5.9033	44.5183	1907.82	1907.81	2	954.415	7.9494
											TIELNQGR	None	5.7671	32.615	930.537	930.5	2	465.772	39.6272
			Predicted protein	B7G965	276	11229.5	13986.5	44.19	6	10	DVYAAWDPSQPR	None	8.3331	36.7223	1404.66	1404.65	2	702.833	3.6636
											YEGQLFDNDAK	None	8.85	31.3923	1299.59	1299.59	2	650.296	0.121
											KDVYAAWDPSQPR	None	8.0619	32.5821	1532.76	1532.75	3	511.593	9.0949
											SPLNFNPFETWEGNSPDASGFYPGEGGYKDPIR	None	7.8534	45.4671	3645.67	3645.66	3	1215.9	4.8305
											YEGQLFDNDAKK	None	7.958	27.5051	1427.68	1427.68	3	476.566	1.78
			Predicted protein	B7GA37	118	25080.7	32141.6	51.49	15	18	ASAQPTTDLASLPR	None	8.6398	34.379	1427.75	1427.75	2	714.38	1.9493
											LTASADNQEVTISQQVDGDNR	None	8.8116	32.7089	2261.07	2261.06	2	1131.04	1.9103
											ASTDVSGWGVSAR	None	9.0584	32.4852	1292.63	1292.62	2	646.819	6.1808
											LNLEDNDRDVVINYNNDK	None	9.3117	35.4042	2163.03	2163.03	3	721.683	0.7367
											DGNFAGLDGLEPTVAWENSQQAGDLDVSYGIK	None	9.4836	45.454	3366.59	3366.58	3	1122.87	5.2351
											SNGDISVEWER	None	8.9646	34.9623	1291.6	1291.59	2	646.301	3.1002
											LNLEDNDR	None	8.8193	24.9813	988.471	988.469	2	494.739	1.0991
											LSDDSSLTATLMPNDNLNVEWR	None	8.025	44.1128	2491.18	2491.18	2	1246.1	2.6733
											DVVINYNNDK	None	8.565	28.7248	1193.58	1193.58	2	597.296	4.389
											VTVTPR	None	7.6438	31.8299	672.404	672.404	1	672.404	0.7192
											LNLEDNDRDVVINYNNDKTNVK	None	8.8951	33.9264	2605.3	2605.29	4	652.08	4.7881
											RLSDDSSLTATLMPNDNLNVEWR	None	8.672	43.0805	2647.28	2647.28	3	883.098	0.104
											DVVINYNNDKTNVK	None	8.0688	29.0902	1635.84	1635.83	3	545.952	4.8829
											SAEVTKGFDANGAR	None	6.9088	24.5864	1422.71	1422.7	3	474.909	10.7282
											VTVTPRLNLEDNDRDVVINYNNDK	None	6.7325	38.1506	2816.38	2816.42	3	939.464	-14.0049
			Predicted protein	B7GA37	146	2390.89	32141.6	23.76	6	18	ASAQPTTDLASLPR	None	7.6707	34.6828	1427.75	1427.75	2	714.38	3.319
											ASTDVSGWGVSAR	None	7.5895	32.5154	1292.63	1292.62	2	646.816	1.9714
											VTVTPR	None	7.3746	30.8096	672.401	672.404	1	672.401	-4.4534
											LNLEDNDRDVVINYNNDK	None	7.1259	35.2575	2163.05	2163.03	3	721.688	7.9015
											LTASADNQEVTISQQVDGDNR	None	6.9527	32.2755	2261.08	2261.06	2	1131.04	7.0062
											VTVTPRLNLEDNDRDVVINYNNDK	None	6.022	47.2126	2816.4	2816.42	3	939.471	-6.3707
			Predicted protein	B7GA37	152	7852.4	32141.6	41.58	10	18	ASAQPTTDLASLPR	None	8.5602	35.1103	1427.75	1427.75	2	714.379	1.8162
											ASTDVSGWGVSAR	None	8.3998	32.9231	1292.63	1292.62	2	646.817	2.7201
											LTASADNQEVTISQQVDGDNR	None	8.3213	32.7454	2261.07	2261.06	2	1131.04	1.9379
											LNLEDNDRDVVINYNNDK	None	8.467	35.7098	2163.03	2163.03	3	721.682	0.7018
											SNGDISVEWER	None	7.235	35.2	1291.6	1291.59	2	646.305	9.0089
											VTVTPR	None	7.1733	31.8141	672.406	672.404	1	672.406	3.5024
											DGNFAGLDGLEPTVAWENSQQAGDLDVSYGIK	None	6.8888	45.4119	3366.62	3366.58	3	1122.88	12.7654
											DVVINYNNDK	None	7.1172	28.5612	1193.59	1193.58	2	597.3	11.3411
											LNLEDNDRDVVINYNNDKTNVK	None	6.9962	34.3894	2605.31	2605.29	4	652.082	8.2973
											IAPTLKSNGDISVEWERR	DDY_Lys_Michaelreaction(6)	6.7218	45.6474	2219.18	2219.18	3	740.398	-0.9217
			Predicted protein	B7GA37	164	6795.01	32141.6	26.73	8	18	ASTDVSGWGVSAR	None	8.431	32.8138	1292.63	1292.62	2	646.816	1.6823
											ASAQPTTDLASLPR	None	8.4456	34.9708	1427.75	1427.75	2	714.38	2.7449
											LTASADNQEVTISQQVDGDNR	None	8.2719	32.5999	2261.07	2261.06	2	1131.04	2.845
											LNLEDNDRDVVINYNNDK	None	7.9632	35.5215	2163.04	2163.03	3	721.686	5.9712
											LNLEDNDR	None	7.5697	24.9235	988.476	988.469	2	494.742	7.0464
											DVVINYNNDK	None	7.6363	28.7068	1193.59	1193.58	2	597.298	8.0444
											SNGDISVEWER	None	7.3834	35.0416	1291.6	1291.59	2	646.305	9.4121
											LNLEDNDRDVVINYNNDKTNVK	None	7.0341	34.2468	2605.31	2605.29	4	652.084	11.0583
			Predicted protein	B7GA37	190	2988.02	32141.6	23.1	6	18	ASAQPTTDLASLPR	None	7.9585	34.4621	1427.75	1427.75	2	714.378	-0.1629
											ASTDVSGWGVSAR	None	7.8156	32.2926	1292.62	1292.62	2	646.816	1.5644
											VTVTPR	None	6.8906	31.2711	672.401	672.404	1	672.401	-3.8833
											LTASADNQEVTISQQVDGDNR	None	7.3792	32.0545	2261.09	2261.06	3	754.367	10.5117
											LNLEDNDR	None	6.6137	24.687	988.481	988.469	2	494.744	11.7481
											GFDANGARVTVTPRLNLEDNDR	None	5.937	49.7561	2430.22	2430.21	2	1215.61	3.7898
			Predicted protein	B7GA37	246	2284	32141.6	19.14	5	18	ASAQPTTDLASLPR	None	7.7447	34.4623	1427.75	1427.75	2	714.379	1.1119
											ASTDVSGWGVSAR	None	7.7019	32.2963	1292.63	1292.62	2	646.817	3.2333
											VTVTPR	None	5.9512	30.2535	672.398	672.404	1	672.398	-8.843
											SNGDISVEWER	None	7.1145	34.527	1291.61	1291.59	2	646.307	12.5284
											SAEVTKGFDANGAR	None	6.9454	24.0021	1422.7	1422.7	3	474.906	3.7463
			Predicted protein	B7GA37	276	587.685	32141.6	18.48	4	18	ASAQPTTDLASLPR	None	6.6763	34.5022	1427.76	1427.75	2	714.382	5.7219
											ASTDVSGWGVSAR	None	6.161	32.2533	1292.63	1292.62	2	646.819	6.6548
			Predicted protein, IPR021302 Protein of unknown function DUF2780, VcgC/VcgE	B7GBJ9	190	553.41	17477.6	23.7	3	10	SNIPNEDFTK	None	6.2296	28.6495	1164.56	1164.55	2	582.783	4.8111
											ISQALPEAEQLASETDADVK	None	6.1389	40.1235	2115.06	2115.05	2	1058.03	7.3533
											SSLGAVLSLLK	None	5.887	45.9452	1087.68	1087.67	2	544.346	11.4292
			40S ribosomal protein S21	B7GC20	276	1757.3	9145.32	50.59	3	9	DHGSVQINVANVDPVTGVATGDATPYALVGFLR	None	6.776	46.5708	3353.73	3353.71	3	1118.58	6.05
											DAELLTVAE	None	6.8084	39.9889	960.481	960.488	1	960.481	-7.5999
			Predicted protein	B7GCZ4	150	1321.48	28859.8	36.98	6	22	IAQGLTGGILGK	None	7.3003	38.4016	1127.68	1127.68	2	564.344	2.008
											AEAFSPLLK	None	6.8109	39.0896	975.552	975.551	2	488.28	1.5129
											VSSVIAGDPVIVGEIFVHR	None	6.7184	44.571	1994.12	1994.11	3	665.379	7.6184
											ASDEEVIGIIENLQDPSGGK	None	6.2124	44.7913	2071.03	2071.02	3	691.015	4.9786
											MIVESGSDAEFR	None	5.9486	32.8903	1340.64	1340.62	2	670.826	21.3967
											SQLWLSSGAVPFEDDPSVLEIQPPFR	None	5.9337	47.4177	2914.5	2914.46	3	972.173	14.6769
			Predicted protein	B7GD91	268	11310.5	14596.7	32.84	3	10	TVAETPSTGVPGIESPAFEK	None	8.7697	39.0363	2017.01	2017.01	2	1009.01	0.1693
											FVETDAFQQLLENEEQLK	None	8.4115	45.2166	2181.07	2181.07	2	1091.04	0.4923
											TLLESA	None	8.0859	30.6961	633.341	633.345	1	633.341	-6.4048
			Fructose-bisphosphate aldolase	B7S3N8	276	742.736	43580.3	17.16	4	32	DIQYAIEAGVVK	None	6.5987	39.4572	1305.72	1305.7	2	653.361	8.1558
			Predicted protein, family: Ketose-bisphosphate aldolase, class-II (IPR000771)	B7S3Q7	276	732.878	11922.3	47.66	3	12	DIQYAIEAGVVK	None	6.4271	39.4572	1305.72	1305.7	2	653.361	8.1558
			Fucoxanthin-chlorophyll a-c binding protein D, chloroplastic	Q08587	228	660.467	21210.4	11.68	2	14	LPGTIDYSGK	None	6.6403	30.1099	1050.55	1050.55	2	525.78	6.3126
											DLTGEAEFVGDFR	None	5.9212	42.2278	1455.69	1455.68	2	728.346	7.036
			Fucoxanthin-chlorophyll a-c binding protein D, chloroplastic	Q08587	295	2058.08	21210.4	11.68	2	14	LPGTIDYSGK	None	7.3607	29.777	1050.55	1050.55	2	525.778	1.7327
											DLTGEAEFVGDFR	None	7.3632	42.1042	1455.68	1455.68	2	728.345	5.6127
			Fucoxanthin-chlorophyll a-c binding protein E, chloroplastic	Q41093	228	367.087	21358.4	14.21	2	10	DITGGEFVGDFR	None	6.2843	40.8446	1312.62	1312.62	2	656.816	5.9611
											NDFIDFGWDSFDEETK	None	5.334	45.8635	1964.83	1964.82	2	982.92	7.7862
			Photosystem II 12 kDa extrinsic protein, chloroplastic	Q84XB6	301	14405.9	15991.3	54.05	8	14	MPGLYPTLAGK	None	9.0232	38.9536	1147.62	1147.62	2	574.314	2.9367
											IASNGPYNAVGDLYNIPGLSGK	None	8.7291	43.4898	2220.14	2220.13	2	1110.57	4.2228
											FTAQKPQADYVIDR	None	7.9963	29.8281	1651.85	1651.84	3	551.287	1.3222
											DYENVGYLGGSEIVDVNNANVR	None	7.1823	41.0578	2397.15	2397.13	2	1199.08	7.1716
											FNNGLYR	None	7.4512	26.8742	883.45	883.442	2	442.229	9.3696
											FTAQKPQADYVIDR	None	8.5727	30.3256	1651.87	1651.84	3	551.293	13.4336
											DYENVGYLGGSEIVDVNNANVR	None	6.8827	41.6313	2397.16	2397.13	3	799.725	11.6505
											VYLKMPGLYPTLAGK	None	7.1771	41.9496	1650.94	1650.93	3	550.986	8.3551
			Precursor cytochrome c6	Q8GTB5	276	3270.2	13294.2	32.33	3	7	EALDQYLAGGR	None	7.8715	36.5288	1192.6	1192.6	2	596.804	3.5458
											SIISQVTGGK	None	7.7302	35.25	989.564	989.563	2	495.286	1.2113
			Precursor cytochrome c6	Q8GTB5	295	9230.6	13294.2	18.8	4	7	EALDQYLAGGR	None	8.7121	36.4346	1192.6	1192.6	2	596.802	0.3395
											SIISQVTGGK	None	8.3525	35.2149	989.561	989.563	2	495.284	-1.2553
											TLEKEALDQYLAGGR	None	8.3358	37.5758	1663.88	1663.87	3	555.297	7.3421
											EALDQYLAGGR	None	7.1662	31.0132	1192.6	1192.6	2	596.806	7.1857
			Intracellular beta-type carbonic anhydrase	Q945G8	137	4432.05	31078.9	41.13	13	22	ELDAIKDPEDR	None	8.1665	27.5158	1300.64	1300.64	2	650.825	3.5249
											VHPIVFDPK	None	7.9322	31.8806	1051.6	1051.59	2	526.303	4.6462
											AQDAAYFDTLGTVHSPK	None	7.7368	36.9318	1820.9	1820.88	3	607.637	7.9816
											IESYQEGAPAAIPR	None	7.9494	32.1084	1501.77	1501.76	2	751.39	5.2434
											ASVANVDHAPPLSIWLR	None	7.3233	43.4385	1846.01	1846	3	616.009	8.0391
											SYDLDITEIFDGNKK	None	7.3512	43.5869	1757.87	1757.86	3	586.629	7.9527
											NIRDVYR	None	7.3492	22.5173	935.51	935.506	2	468.259	4.5609
											SYDLDITEIFDGNKK	None	6.6725	43.9205	1757.87	1757.86	3	586.629	7.0107
											SYDLDITEIFDGNK	None	6.4916	45.0602	1629.78	1629.76	2	815.393	8.2949
											RIESYQEGAPAAIPR	None	7.8429	30.165	1657.88	1657.87	3	553.298	7.6003
											YLYIGCVDAR	Carbamidomethyl+C(6)	8.034	37.9434	1229.6	1229.6	2	615.306	4.7648
											LVDLNVIEQCVNLYK	Carbamidomethyl+C(10)	7.7631	44.6741	1819.96	1819.96	2	910.484	-1.2113
											YLYIGCVDAR	Carbamidomethyl+C(6)	7.4564	37.5634	1229.61	1229.6	2	615.307	6.3742
			Intracellular beta-type carbonic anhydrase	Q945G8	143	1302.61	31078.9	41.84	12	22	ASVANVDHAPPLSIWLR	None	6.9383	43.4776	1846.01	1846	3	616.009	7.9127
											SYDLDITEIFDGNKK	None	6.1842	43.6693	1757.88	1757.86	3	586.63	9.3149
											ELDAIKDPEDR	None	6.5987	27.5629	1300.65	1300.64	2	650.829	9.7506
											VHPIVFDPK	None	7.2483	31.71	1051.6	1051.59	2	526.304	7.1528
											IESYQEGAPAAIPR	None	6.6999	32.1196	1501.78	1501.76	2	751.391	7.4025
											AQDAAYFDTLGTVHSPK	None	6.2503	37.0498	1820.9	1820.88	3	607.637	8.9611
											SYDLDITEIFDGNK	None	5.5172	45.1203	1629.79	1629.76	2	815.396	13.2158
											KAQDAAYFDTLGTVHSPK	None	6.4938	35.0482	1949	1948.98	3	650.337	9.8559
											RIESYQEGAPAAIPR	None	6.7876	30.025	1657.88	1657.87	3	553.3	11.7007
											KLQVDFDK	None	6.3502	29.2437	992.548	992.541	2	496.777	6.5614
											YLYIGCVDAR	Carbamidomethyl+C(6)	7.3984	38.1408	1229.6	1229.6	2	615.304	2.6894
											LVDLNVIEQCVNLYK	Carbamidomethyl+C(10)	7.2851	44.7439	1819.97	1819.96	2	910.487	2.0801

## Sheet: gel 2
Results 2D GE: Gel 2
Resuslts are sortet by Accession No. If one protein was detected in more than one excised spot, data set with highest protein score is given. Detailled results are available in tab gel2_long.
	Protein	Accession No.	Spot	Protein score	Mass (kDa)	Sequence coverage (%)	Matched Peptides	Calculated peptides
	Magnesium-chelatase subunit I	A0T0B5	18, 33	853.371	39546.5	23.8	7	31
	Cytochrome c-550	A0T0C6	1,2	14984.4	17722.4	50.92	7	12
	ATP synthase subunit beta, chloroplastic	A0T0D2	14,15,16, 17, 18, 33	2690.67	51621	26.32	9	32
	ATP synthase subunit alpha, chloroplastic	A0T0F1	15, 33	481.868	54621.6	22.18	7	35
	Elongation factor Tu, chloroplastic	A0T0K6	13,14,18	1513.99	44527.6	13.45	4	29
	Rubisco expression protein	A0T0M5	20	78.6401	32748.8	7.24	2	29
	Myo-inositol 2-dehydrogenase putative	B5Y3B2	19	198.51	37772.2	13.26	4	27
	Cytochrome c6, cytochrome c553	B5Y578	12b	1355.57	13264.2	15.79	2	7
	Annexin	B5Y5D4	15, 16	607.172	36876.7	16.06	5	27
	Phosphoribulokinase	B5Y5F0	14, 18, 33	7343.15	43325.4	34.6	9	25
	Fucoxanthin chlorophyll a/c protein, lhcf type	B5Y5L4	34	5599.27	20973.2	21.03	3	12
	Predicted protein, domains: Rossmann-like alpha/beta/alpha sandwich fold, Phosphoadenosine phosphosulphate reductase	B5Y5U1	14, 18	500.416	30837.4	19.85	5	21
	Predicted protein, domain: Thioredoxin-like fold	B5Y5U2	14	964.205	14187.8	9.6	1	11
	Predicted protein, domain: WW domain	B5Y5W1	23	371.675	24090.7	12.66	4	11
	Predicted protein, family: Thioredoxin	B7FNS4	12	2765.95	24136.3	39.55	8	16
	Predicted protein	B7FNX7	7, 8, 36	9406.13	24938.5	40.66	8	13
	Peptidyl-prolyl cis-trans isomerase	B7FPA7	23, 24, 25	7179.45	21073.7	27.32	3	18
	Predicted protein, domain: Rieske [2Fe-2S] iron-sulphur domain	B7FPI8	23, 25	600.851	17010.4	28.83	3	11
	Peptidyl-prolyl cis-trans isomerase	B7FPT3	2	584.24	14441.5	19.55	2	14
	Peptidyl-prolyl cis-trans isomerase	B7FQT3	23	20513.5	17181.5	12.2	2	9
	Protein fucoxanthin chlorophyll a/c protein	B7FR60	9	318.688	21177.4	21.67	2	14
	Ribulose-phosphate 3-epimerase	B7FRG3	9	288.981	27812	13.08	4	20
	Protein fucoxanthin chlorophyll a/c protein	B7FRW2	12b	1089.43	21328.5	18.18	3	14
	ATP synthase subunit beta	B7FS46	13, 14, 16, 18, 33	3527.24	53619.2	16.77	7	30
	Enoyl-acp reductase	B7FS72	15	1290.43	32771.3	24.52	6	26
	Predicted protein, family: Glyceraldehyde-3-phosphate dehydrogenase, type I	B7FSI4	15	211.919	35790.9	19.05	6	27
	Protein fucoxanthin chlorophyll a/c protein	B7FSP4	34	736.954	21107.5	18.59	4	10
	Ornithine cyclodeaminase	B7FTP5	13	597.381	36307.4	40.17	9	18
	Predicted protein, domain: Cyclophilin-like peptidyl-prolyl cis-trans isomerase domain	B7FU48	33	915.954	39416.7	29.78	8	30
	Predicted protein	B7FU55	16	124.386	146047	0.61	4	113
	Predicted protein, domains: Nucleic acid-binding, OB-fold; RNA-binding domain, S1; Ribosomal protein S1, RNA-binding domain	B7FU58	14	252.257	31127.5	11.27	3	18
	Transketolase	B7FUU0	13, 14, 18, 33	117.99	77136.1	6.05	7	60
	Predicted protein, family: Aspartate-semialdehyde dehydrogenase, beta-type	B7FUX7	33	154.134	37259.5	8.12	2	22
	Predicted protein, family: Aspartate-ammonia ligase	B7FW24	18, 33	482.544	43206.1	14.92	5	45
	Hydroxymethylbilane synthase	B7FWY2	13	2061.18	35950.3	33.43	11	40
	Predicted protein, family: Chaperonin Cpn10	B7FX98	1	759.229	16487.1	29.03	4	17
	Predicted protein	B7FXS9	36	440.522	37789.6	18.29	6	21
	Chlorophyll A-B binding protein, plant	B7FYL0	34, 36	942.784	21948.2	40.67	5	16
	Predicted protein	B7FZ68	23	451.135	16690.2	12.16	2	11
	Oxygen-evolving enhancer protein 3	B7FZ94	23, 25	378.281	21586.5	12	3	16
	Oxygen-evolving enhancer protein 1	B7FZ96	36	707.672	32602.1	19.81	6	21
	Predicted protein	B7G249	34, 12b	716.118	22984.8	19.18	4	11
	Predicted protein, family: SOUL haem-binding protein	B7G284	3, 5, 8, 9, 13, 14, 15, 16, 17, 18, 19, 20, 21, 26, 32, 33, 12a, 12b	396.722	46049.4	19.9	5	37
	Predicted protein	B7G2G3	31	834.9	16242.6	21.77	3	11
	Predicted protein, family: Ribosomal protein S19e	B7G3G6	25, 23	1896.3	17090.4	50.66	8	16
	Fucoxanthin chlorophyll a/c protein, deviant	B7G3I6	36	1319.71	25439.2	8.94	2	13
	Predicted protein	B7G427	18	184.866	59831.2	11.55	4	43
	Predicted protein	B7G4B8	13	219.845	21306.7	5.24	1	21
	Protein fucoxanthin chlorophyll a/c protein	B7G502	36	2271.83	22266.7	14.56	3	13
	Protein fucoxanthin chlorophyll a/c protein	B7G5B6	3, 4, 34, 36	3684.93	21352.7	30.15	6	11
	Predicted protein	B7G5C3	13	141.835	36546.1	13.65	3	32
	Glyceraldehyde-3-phosphate dehydrogenase	B7G5Q1	33	165.506	40182.8	6.86	3	28
	Protein fucoxanthin chlorophyll a/c protein	B7G5S7	3, 34	4128.96	21891.1	23.04	4	10
	14-3-3-like protein	B7G5Y2	10	1507.41	27066.4	31.54	5	21
	Protein fucoxanthin chlorophyll a/c protein	B7G6Y1	34	6819.06	21651.1	33	7	17
	Actin/actin like protein	B7G878	33	7401.24	41790.9	34.75	12	38
	Fucoxanthin chlorophyll a/c protein, deviant	B7G8E5	34	1176.74	21629.8	27.64	4	12
	Prohibitin-like protein	B7G8K0	21	624.842	31495.3	16.55	5	29
	Predicted protein	B7G8P6	10	909.781	33329.1	13.64	3	21
	Predicted protein	B7G8V8	36	1132.23	19136.1	10.11	2	12
	Predicted protein	B7G8Y0	34	542.235	30472.4	4.69	1	18
	Protein fucoxanthin chlorophyll a/c protein	B7G955	36	994.043	22100.5	11.22	2	12
	Predicted protein, family: LL-diaminopimelate aminotransferase, plants and Chlamydia type	B7G959	14, 18, 33	2419.38	48023	39.73	13	35
	Protein fucoxanthin chlorophyll a/c protein	B7G9B9	36	678.88	23399	8.33	2	10
	Predicted protein	B7G9N5	17, 20	211.124	38493	11.88	4	24
	Predicted protein	B7GA37	10, 34	19125.1	32141.6	43.89	11	18
	Predicted protein, domain: NAD(P)-binding domain	B7GA38	10, 13, 14, 18, 33	6775.09	126886	16.8	14	92
	Predicted protein, domains: PUA-like domain; ATP-sulfurylase PUA-like domain; Sulphate adenylyltransferase; Rossmann-like alpha/beta/alpha sandwich fold; Sulphate adenylyltransferase catalytic domain	B7GA44	19	264.556	42547.3	7.57	3	23
	Agmatinase	B7GCN5	18	367.876	45336.6	15.87	5	34
	Predicted protein, family: Cell division protein FtsZ	B7GDG0	14	146.546	49844.1	9.98	4	35
	Plastidic enolase	B7GEF2	19	291.791	51093	7.45	3	29
	Predicted protein	B7S3Q7	13, 18	1676.79	11922.3	55.14	4	12
	Fructose-1,6-biphosphate aldolase	Q84X64	33	83.2489	47935.2	10.93	5	29
	Precursor cytochrome c6	Q8GTB5	12b	620.609	13294.2	15.79	3	7
	Phosphoglycerate kinase	Q9LLY5	14	167.891	47651.2	2.9	2	33

## Sheet: gel 2_long
			Detailled results 2D GE: Gel 2
			Resuslts are sortet by Accession No. Pepetides curated as "2" are listet here, peptides curated as "1" or "0" are usually not listed. Hence, sometimes number of machted peptides is larger than the given peptide sequences.
			Exceptions are color coded:		peptide curated 1
			Protein	Accession No.	spot	protein score	Mass (kDa)	Sequence coverage (%)	matched Peptides	calculated peptides	peptide sequence	Peptide modification	Peptide Score	Retention time (min)	Peptide calculated m/z	Peptide m/z z=1	Peptide z	Peptide m/z	peptide error (ppm)
			Magnesium chelatase subunit I OS Phaeodactylum tricornutum strain CCAP 1055 1 GN chlI PE 4 SV 1	A0T0B5	18	494.584	39546.5	17.56	5	31	FVLVGSGNPEEGELRPQLLDR	None	6.138	41.1983	2325.23	2325.22	3	775.749	4.7927
											LLPTVEIDYDLR	None	6.3192	42.2616	1446.79	1446.78	2	723.897	1.6062
											AFEPGLLAK	None	6.2595	35.1737	945.541	945.54	2	473.274	0.3549
											AIADLLPEIEVVK	None	5.8131	44.5512	1409.83	1409.83	2	705.418	2.5691
											LDVDGLR	None	5.7938	30.0474	787.428	787.431	2	394.217	-3.9958
			Magnesium chelatase subunit I OS Phaeodactylum tricornutum strain CCAP 1055 1 GN chlI PE 4 SV 1	A0T0B5	33	853.371	39546.5	23.8	7	31	FVLVGSGNPEEGELRPQLLDR	None	6.4409	41.0868	2325.23	2325.22	3	775.748	4.5372
											AFEPGLLAK	None	6.996	35.1347	945.539	945.54	2	473.273	-1.0683
											LLPTVEIDYDLR	None	6.1354	42.1989	1446.79	1446.78	2	723.898	3.8792
											DPLETIDSGDK	None	6.5011	30.7223	1189.56	1189.56	2	595.284	1.6671
											EIFEIED	None	6.3921	40.1935	894.412	894.409	1	894.412	2.9007
											AIADLLPEIEVVK	None	6.2228	44.453	1409.84	1409.83	2	705.422	8.2654
											LALQLNVIDPK	None	5.843	41.3845	1223.74	1223.74	2	612.373	2.4964
			CY550 PHATC Cytochrome c 550 OS Phaeodactylum tricornutum strain CCAP 1055 1 GN psbV PE 3 SV 1	A0T0C6	1	14984.4	17722.4	50.92	7	12	TNPNVGLDPEALSLATPR	None	8.9123	41.2589	1864.98	1864.98	2	932.992	0.3827
											NPTTYDGLESIAEVHPSIK	None	8.6632	39.8313	2071.04	2071.03	3	691.018	1.9676
											TIVLTPEQVK	None	8.6236	32.3403	1127.67	1127.67	2	564.339	3.1367
											RDNIAGLVDFLK	None	8.6673	43.2348	1360.76	1360.76	2	680.885	2.6972
											DNIAGLVDFLK	None	8.4709	45.3041	1204.66	1204.66	2	602.833	0.5744
											SADIYPR	None	7.1853	22.9926	821.417	821.415	2	411.212	2.1216
											RLFNATCGACHVGGVTK	None	6.8885	32.3433	1733.86	1733.86	2	867.434	1.4497
			CY550 PHATC Cytochrome c 550 OS Phaeodactylum tricornutum strain CCAP 1055 1 GN psbV PE 3 SV 1	A0T0C6	2	8697.61	17722.4	41.1	7	12	TNPNVGLDPEALSLATPR	None	8.5264	41.3227	1864.98	1864.98	2	932.993	1.1821
											TIVLTPEQVK	None	8.1501	33.0229	1127.66	1127.67	2	564.336	-2.9922
											NPTTYDGLESIAEVHPSIK	None	7.9268	39.9838	2071.04	2071.03	3	691.018	2.7421
											DNIAGLVDFLK	None	8.1747	45.3411	1204.66	1204.66	2	602.832	-0.106
											RDNIAGLVDFLK	None	7.8118	43.3422	1360.76	1360.76	2	680.884	1.7407
											TIVLTPEQVKR	None	7.8202	29.6973	1283.77	1283.77	3	428.594	0.2176
											SADIYPR	None	7.212	23.3447	821.418	821.415	2	411.213	3.8134
			ATPB PHATC ATP synthase subunit beta chloroplastic OS Phaeodactylum tricornutum strain CCAP 1055 1	A0T0D2	14	2301.19	51621	26.95	8	32	FTQAGSEVSALLGR	None	7.3808	40.3118	1435.75	1435.75	2	718.381
											GVEAIDLGTPINVPVGTPTLGR	None	7.0218	43.0304	2176.21	2176.2	2	1088.61	5.1507
											VVDLLAPYR	None	6.5666	40.4393	1045.6	1045.6	2	523.306	0.7891
											GYVTQIIGPVLDIK	None	6.0633	44.5054	1515.88	1515.88	2	758.442	-0.6423
											IILDDNTETIVEVQQLLGDNK	None	5.9372	45.4141	2370.23	2370.24	3	790.747	-5.0783
											AHGGVSVFGGVGER	None	5.8527	31.8406	1328.72	1328.67	2	664.865	39.3323
											NFAESKVALVYGQMNEPPGARMR	None	6.4712	34.7287	2565.27	2565.27	3	855.763	1.8174
			ATPB PHATC ATP synthase subunit beta chloroplastic OS Phaeodactylum tricornutum strain CCAP 1055 1	A0T0D2	15	593.163	51621	17.68	6	32	IGLFGGAGVGK	None	5.6724	37.886	975.561	975.562	2	488.284	-1.2879
											FTQAGSEVSALLGR	None	6.1497	40.2283	1435.76	1435.75	2	718.383	2.7537
											GVEAIDLGTPINVPVGTPTLGR	None	6.0744	42.958	2176.21	2176.2	3	726.075	5.9937
											VVDLLAPYR	None	6.1399	40.3317	1045.61	1045.6	2	523.306	1.3845
											GYVTQIIGPVLDIK	None	6.0704	44.4572	1515.89	1515.88	2	758.448	6.7581
											FSEGNLPPIYSAIK	None	5.6135	38.93	1535.75	1535.81	2	768.379	-38.9905
			ATPB PHATC ATP synthase subunit beta chloroplastic OS Phaeodactylum tricornutum strain CCAP 1055 1	A0T0D2	16	2690.67	51621	26.32	9	32	FTQAGSEVSALLGR	None	7.4469	40.3106	1435.76	1435.75	2	718.382	1.3395
											VVDLLAPYR	None	6.6014	40.4552	1045.61	1045.6	2	523.307	3.3587
											IILDDNTETIVEVQQLLGDNK	None	6.3689	45.4076	2370.26	2370.24	3	790.756	6.3674
											GYVTQIIGPVLDIK	None	7.0619	44.5004	1515.88	1515.88	2	758.444	2.3042
											GVEAIDLGTPINVPVGTPTLGR	None	6.974	43.0458	2176.2	2176.2	3	726.072	1.4602
											QDVLLFIDNIFR	None	6.876	49.3843	1492.83	1492.82	2	746.917	6.8981
											TVLIMELINNIAK	None	5.9495	49.0242	1471.87	1471.86	2	736.437	8.1638
											TREGNDLYEEMKESGVINEK	None	6.4246	45.191	2341.14	2341.1	3	781.052	18.3191
											EGNDLYEEMKESGVINEK	None	6.0795	42.2516	2084.01	2083.95	2	1042.51	29.8579
			ATPB PHATC ATP synthase subunit beta chloroplastic OS Phaeodactylum tricornutum strain CCAP 1055 1	A0T0D2	17	2616.59	51621	19.16	7	32	FTQAGSEVSALLGR	None	7.4143	40.306	1435.76	1435.75	2	718.382	1.8521
											IGLFGGAGVGK	None	7.0185	38.0431	975.564	975.562	2	488.286	1.7141
											VVDLLAPYR	None	7.0918	40.3922	1045.6	1045.6	2	523.305	-0.7507
											GVEAIDLGTPINVPVGTPTLGR	None	7.0299	42.9884	2176.21	2176.2	2	1088.61	6.0269
											IFNVIGEPVDEQGEVK	None	6.8189	39.6003	1772.92	1772.91	2	886.964	8.3863
											GYVTQIIGPVLDIK	None	6.8232	44.4865	1515.88	1515.88	2	758.446	4.5592
											ETLQR	None	6.6207	41.939	646.376	646.352	1	646.376	37.5889
			ATPB PHATC ATP synthase subunit beta chloroplastic OS Phaeodactylum tricornutum strain CCAP 1055 1	A0T0D2	18	2498.63	51621	13.89	4	32	FTQAGSEVSALLGR	None	7.5295	40.2623	1435.76	1435.75	2	718.381	1.1668
											IFNVIGEPVDEQGEVK	None	6.3209	39.5432	1772.91	1772.91	2	886.961	4.5757
											GVEAIDLGTPINVPVGTPTLGR	None	6.4626	43.0265	2176.21	2176.2	3	726.075	6.1919
											GYVTQIIGPVLDIK	None	6.1374	44.5365	1515.88	1515.88	2	758.444	1.198
			ATPB PHATC ATP synthase subunit beta chloroplastic OS Phaeodactylum tricornutum strain CCAP 1055 1	A0T0D2	33	1523.71	51621	16.63	5	32	FTQAGSEVSALLGR	None	7.071	40.228	1435.76	1435.75	2	718.382	1.3195
											GVEAIDLGTPINVPVGTPTLGR	None	6.3461	42.9301	2176.21	2176.2	2	1088.61	5.6258
											GYVTQIIGPVLDIK	None	6.4258	44.4208	1515.88	1515.88	2	758.446	3.8324
											VVDLLAPYR	None	6.0103	40.3382	1045.61	1045.6	2	523.307	3.2999
											DAPAFTELETKPSIFETGIK	None	5.9046	40.1574	2194.09	2194.13	3	732.034	-17.9667
			ATPA PHATC ATP synthase subunit alpha chloroplastic OS Phaeodactylum tricornutum strain CCAP 1055	A0T0F1	15	102.859	54621.6	8.12	3	35	IAQIPVGDEFLGR	None	5.3766	40.8409	1414.77	1414.77	2	707.889	1.007
											VVSPLGVAIDGK	None	5.1347	37.8681	1154.68	1154.68	2	577.844	2.2833
											VDNIGTVLQVGDGIAR	None	4.583	41.1458	1626.89	1626.88	2	813.949	6.0813
			ATPA PHATC ATP synthase subunit alpha chloroplastic OS Phaeodactylum tricornutum strain CCAP 1055	A0T0F1	33	481.868	54621.6	22.18	7	35	IAQIPVGDEFLGR	None	6.3712	40.8575	1414.77	1414.77	2	707.889	1.328
											VVSPLGVAIDGK	None	6.4581	37.8642	1154.68	1154.68	2	577.844	1.8627
											VDNIGTVLQVGDGIAR	None	5.4594	41.1597	1626.89	1626.88	2	813.947	2.9482
											ASTIAQVVNVLEEK	None	6.4385	43.2929	1500.83	1500.83	2	750.919	2.0697
											TTNQFTEEAESSLKEAILESK	None	5.2425	40.3299	2355.19	2355.16	3	785.735	14.801
											LELAQFAELEAFSQFASDLDEATQK	None	5.3455	40.6446	2801.32	2801.35	3	934.445	-11.3577
											VGSAAQTKAMK	DDY_Lys_Michaelreaction(11)	5.227	31.5301	1239.67	1239.68	2	620.339	-4.2944
			EFTU PHATC Elongation factor Tu chloroplastic OS Phaeodactylum tricornutum strain CCAP 1055 1 GN	A0T0K6	13	295.27	44527.6	12.71	5	29	TLEEGFAGDNVGILLR	None	6.1001	43.1196	1703.9	1703.9	2	852.452	0.2242
											TIGAGVVSK	None	5.7165	23.9922	831.489	831.493	2	416.248	-5.6612
											GITINTAHVEYETK	None	5.6028	30.6233	1575.81	1575.8	3	525.941	4.0233
											QVGVPNIVVFLNK	None	5.6035	44.3508	1426.84	1426.84	2	713.926	2.2422
											TTDVTGSITQFTADDGSVVEMVMPGDRIK	DDY_Lys(29)	5.2226	45.0964	3200.54	3200.55	3	1067.52	-2.0859
			EFTU PHATC Elongation factor Tu chloroplastic OS Phaeodactylum tricornutum strain CCAP 1055 1 GN	A0T0K6	14	1513.99	44527.6	13.45	4	29	TLEEGFAGDNVGILLR	None	7.4167	43.1314	1703.9	1703.9	2	852.453	0.9782
											AYADIDGAPEER	None	7.4946	27.0731	1306.6	1306.59	2	653.801	3.2065
											QVGVPNIVVFLNK	None	6.8811	44.3524	1426.85	1426.84	2	713.928	4.3075
											GITINTAHVEYETK	None	6.5181	30.6967	1575.8	1575.8	3	525.938	-1.7419
			EFTU PHATC Elongation factor Tu chloroplastic OS Phaeodactylum tricornutum strain CCAP 1055 1 GN	A0T0K6	18	1006.75	44527.6	15.65	5	29	TLEEGFAGDNVGILLR	None	6.6216	43.1322	1703.9	1703.9	2	852.453	1.8049
											AYADIDGAPEER	None	7.2683	26.7759	1306.59	1306.59	2	653.8	1.126
											QVGVPNIVVFLNK	None	6.7915	44.3528	1426.84	1426.84	2	713.926	1.8399
											GITINTAHVEYETK	None	6.0468	30.5243	1575.81	1575.8	3	525.94	2.8844
											TIGAGVVSK	None	6.5082	23.8085	831.494	831.493	2	416.251	0.6445
			Rubisco expression protein OS Phaeodactylum tricornutum strain CCAP 1055 1 GN cbbX PE 4 SV 1	A0T0M5	20	78.6401	32748.8	7.24	2	29	FYESNPGLSSR	None	5.1128	27.0218	1256.6	1256.59	2	628.801	3.4922
											EVAALLLIDK	None	4.5648	42.4421	1084.67	1084.66	2	542.837	4.8719
			Myo inositol 2 dehydrogenase putative Fragment OS Phaeodactylum tricornutum strain CCAP 1055 1 G	B5Y3B2	19	198.51	37772.2	13.26	4	27	DPSPPPASYVK	None	5.3803	26.3698	1157.59	1157.58	2	579.297	1.7813
											TIADFEGSEK	None	5.6251	27.8188	1096.52	1096.52	2	548.763	2.1225
											APGVTPVIVSNPTVSK	None	5.6294	33.7447	1565.9	1565.89	2	783.452	3.9872
											FDTASCLVR	Carbamidomethyl+C(6)	5.7978	30.6547	1068.51	1068.51	2	534.76	-0.5548
			Cytochrome c6 cytochrome c553 OS Phaeodactylum tricornutum strain CCAP 1055 1 GN PetJ PE 3 SV 1	B5Y578	12b	1355.57	13264.2	15.79	2	7	EALDQYLAGGR	None	7.0101	35.2788	1192.6	1192.6	2	596.803	2.8826
											AIISQVTGGK	None	7.1199	28.1346	973.567	973.568	2	487.287	-0.1875
			Annexin OS Phaeodactylum tricornutum strain CCAP 1055 1 GN PHATR 44109 PE 4 SV 1	B5Y5D4	15	607.172	36876.7	16.06	5	27	VLDGELGGDLEK	None	6.7598	33.7276	1244.64	1244.64	2	622.823	1.5556
											FGTNEAGLFK	None	6.4119	35.3437	1083.55	1083.55	2	542.277	-0.5357
											SNTEVELLK	None	5.9204	31.1495	1032.56	1032.56	2	516.783	1.5495
											YGFTLPK	None	6.1096	36.1753	825.447	825.451	2	413.227	-3.948
											GFGTNELLLTSALIR	None	5.8377	45.3009	1604.91	1604.9	2	802.957	3.1464
			Annexin OS Phaeodactylum tricornutum strain CCAP 1055 1 GN PHATR 44109 PE 4 SV 1	B5Y5D4	16	258.913	36876.7	11.21	3	27	VLDGELGGDLEK	None	5.5015	33.9189	1244.64	1244.64	2	622.826	6.0316
											FGTNEAGLFK	None	6.0719	35.5246	1083.55	1083.55	2	542.279	3.5101
											GFGTNELLLTSALIR	None	5.6378	45.2973	1604.9	1604.9	2	802.956	2.476
			Phosphoribulokinase OS Phaeodactylum tricornutum strain CCAP 1055 1 GN Prk PE 3 SV 1	B5Y5F0	14	7343.15	43325.4	34.6	9	25	LTNIFGGDVVGPLGGGFDK	None	8.6457	44.589	1862.97	1862.96	2	931.99	3.9921
											LAYYPEEFFGK	None	8.2994	42.2735	1363.66	1363.66	2	682.332	-0.1255
											KPDFDAYIDPQK	None	8.0476	33.6085	1436.71	1436.71	2	718.857	0.7002
											QLADLIIEVLPTR	None	8.5058	46.1959	1480.88	1480.87	2	740.942	2.1929
											LSSPAPGIK	None	7.7524	25.5992	869.503	869.509	2	435.255	-7.3213
											DAQVLEMDGNFDNIQELVYVESALSNTK	None	6.6496	42.5242	3142.53	3142.49	3	1048.18	14.7731
											RLTNIFGGDVVGPLGGGFDK	None	7.2424	44.2401	2019.08	2019.07	3	673.697	4.7137
											EGQTPIIIGVAADSGCGK	Carbamidomethyl+C(16)	8.7178	37.2457	1772.89	1772.88	2	886.947	1.5867
											EGVENFDPCFLFDEGSSIEWTPAPTK	Carbamidomethyl+C(9)	7.2178	45.9246	2972.35	2972.33	3	991.456	8.2159
			Phosphoribulokinase OS Phaeodactylum tricornutum strain CCAP 1055 1 GN Prk PE 3 SV 1	B5Y5F0	18	5704.97	43325.4	27.78	7	25	LAYYPEEFFGK	None	8.0798	42.2528	1363.65	1363.66	2	682.331	-1.4761
											LTNIFGGDVVGPLGGGFDK	None	8.5134	44.6079	1862.96	1862.96	2	931.985	-1.2552
											QLADLIIEVLPTR	None	8.5409	46.2042	1480.87	1480.87	2	740.94	-0.5904
											LSSPAPGIK	None	7.7792	25.2503	869.503	869.509	2	435.255	-7.0052
											KPDFDAYIDPQK	None	7.2782	33.6264	1436.71	1436.71	2	718.86	4.1992
											DAQVLEMDGNFDNIQELVYVESALSNTK	None	6.4766	42.5412	3142.49	3142.49	3	1048.17	-1.0151
											EGQTPIIIGVAADSGCGK	Carbamidomethyl+C(16)	8.4703	37.1213	1772.88	1772.88	2	886.945	-1.0713
			Phosphoribulokinase OS Phaeodactylum tricornutum strain CCAP 1055 1 GN Prk PE 3 SV 1	B5Y5F0	33	3603.32	43325.4	26.26	7	25	LAYYPEEFFGK	None	7.7479	42.2026	1363.65	1363.66	2	682.331	-1.4408
											LTNIFGGDVVGPLGGGFDK	None	8.1686	44.4919	1862.97	1862.96	2	931.987	1.6156
											KPDFDAYIDPQK	None	7.2691	33.5282	1436.71	1436.71	2	718.859	3.9799
											LSSPAPGIK	None	7.5529	25.1694	869.507	869.509	2	435.257	-2.0526
											QLADLIIEVLPTR	None	7.5001	46.1105	1480.88	1480.87	2	740.943	3.6118
											EGQTPIIIGVAADSGCGK	Carbamidomethyl+C(16)	7.8445	37.1218	1772.89	1772.88	2	886.947	1.5359
											VTMRTALDPEENNFDLMYEQVK	DDY_Lys(22)	6.2514	41.7006	2773.32	2773.32	3	925.112	-0.2657
			Fucoxanthin chlorophyll a c protein lhcf type OS Phaeodactylum tricornutum strain CCAP 1055 1 GN	B5Y5L4	34	5599.27	20973.2	21.03	3	12	FPGDIAPGLK	None	8.2242	35.7083	1014.56	1014.56	2	507.784	-0.7084
											AFENEAGVIQPTGFFDPFGLSK	None	8.3025	46.5317	2371.17	2371.16	2	1186.09	4.9906
											QTQELQNGR	None	6.4051	24.1178	1073.54	1073.53	2	537.273	3.9337
			Predicted protein Fragment OS Phaeodactylum tricornutum strain CCAP 1055 1 GN PHATR 25956 PE 4 S	B5Y5U1	14	500.416	30837.4	19.85	5	21	DTIPVPEDGSVR	None	6.1739	30.9243	1284.64	1284.64	2	642.825	0.3026
											AWIDLFENAPIGGGLAK	None	6.0481	46.2818	1771.95	1771.94	2	886.48	8.272
											EDIDEYDR	None	6.3634	24.258	1054.43	1054.43	2	527.719	-1.0127
											GYPSIGDAK	None	6.1509	26.3719	907.451	907.452	2	454.229	-1.5971
											ADVFCADK	Carbamidomethyl+C(5)	6.2502	25.0472	925.409	925.408	2	463.208	0.1021
			Predicted protein Fragment OS Phaeodactylum tricornutum strain CCAP 1055 1 GN PHATR 25956 PE 4 S	B5Y5U1	18	460.222	30837.4	13.6	3	21	DTIPVPEDGSVR	None	6.3471	30.7026	1284.65	1284.64	2	642.827	3.4253
											AWIDLFENAPIGGGLAK	None	5.9863	46.3044	1771.95	1771.94	2	886.477	4.7211
											EDIDEYDR	None	6.2569	23.8356	1054.43	1054.43	2	527.72	0.0134
			Predicted protein Fragment OS Phaeodactylum tricornutum strain CCAP 1055 1 GN PHATR 10518 PE 4 S	B5Y5U2	14	964.205	14187.8	9.6	1	11	AVGDDVDVYSFR	None	6.9861	36.747	1342.63	1342.63	2	671.818	0.5669
			Predicted protein OS Phaeodactylum tricornutum strain CCAP 1055 1 GN PHATR 43786 PE 4 SV 1	B5Y5W1	23	371.675	24090.7	12.66	4	11	NLASSAVGSPTGGK	None	6.2641	24.8185	1245.64	1245.64	2	623.326	1.0235
											NPSIVIK	None	5.7767	27.2529	770.479	770.477	2	385.743	2.9728
											ISSGLIPK	None	5.2249	29.684	814.494	814.503	2	407.75	-11.6673
											LISGTYTK	None	4.6836	32.1349	882.501	882.493	2	441.754	9.1293
			Predicted protein OS Phaeodactylum tricornutum strain CCAP 1055 1 GN PHATRDRAFT 42566 PE 4 SV 1	B7FNS4	12	2765.95	24136.3	39.55	8	16	YGDPAGLEDYQGSR	None	7.8829	30.3216	1527.68	1527.67	2	764.343	5.2144
											SFDDLATFAK	None	6.8535	39.666	1114.54	1114.54	2	557.776	2.964
											LEAAEAEFK	None	7.4334	28.2578	1007.5	1007.5	2	504.254	-4.5141
											NSGLGLLK	None	7.3116	33.3999	801.481	801.483	2	401.244	-1.6893
											GFPTLK	None	7.3025	31.1028	662.389	662.387	1	662.389	3.3452
											QIEDYMALSDDDLESK	None	5.941	39.7676	1871.84	1871.82	2	936.421	7.4743
											AEEEKLEAAEAEFK	None	6.6731	32.7281	1593.77	1593.76	3	531.928	2.3863
			Predicted protein OS Phaeodactylum tricornutum strain CCAP 1055 1 GN PHATRDRAFT 42612 PE 4 SV 1	B7FNX7	7	9406.13	24938.5	40.66	8	13	AQDSLQGTLDK	None	8.4099	26.6934	1175.59	1175.59	2	588.299	0.0234
											TGIQIYNYFATLDEK	None	8.5718	44.6298	1775.89	1775.88	2	888.448	2.6479
											AGELNEEYK	None	8.2364	22.4095	1052.49	1052.49	2	526.746	-3.6756
											AQETVDKEAIAK	None	8.044	20.5272	1302.68	1302.69	3	434.899	-6.947
											APVSSSALVPIK	None	8.7772	34.337	1168.69	1168.69	2	584.85	-1.52
											IEEINDEYDLVGGGLTALGVVGDLVEK	None	7.9886	49.0742	2817.47	2817.44	3	939.828	9.8671
											AMASINSAVTK	None	7.2731	26.7768	1092.57	1092.57	2	546.79	1.1991
											KAQDSLQGTLDK	None	8.2511	24.4465	1303.69	1303.69	2	652.347	1.3917
			Predicted protein OS Phaeodactylum tricornutum strain CCAP 1055 1 GN PHATRDRAFT 42612 PE 4 SV 1	B7FNX7	8	503.883	24938.5	24.9	5	13	AQDSLQGTLDK	None	6.5648	27.2476	1175.59	1175.59	2	588.298	-2.2068
											AGELNEEYK	None	5.984	23.0237	1052.49	1052.49	2	526.748	-0.6868
											APVSSSALVPIK	None	5.719	34.7334	1168.7	1168.69	2	584.852	2.7067
											IEEINDEYDLVGGGLTALGVVGDLVEK	None	5.3354	49.288	2817.49	2817.44	3	939.834	16.587
											KAQDSLQGTLDK	None	5.8538	25.0707	1303.69	1303.69	2	652.35	5.837
			Predicted protein OS Phaeodactylum tricornutum strain CCAP 1055 1 GN PHATRDRAFT 42612 PE 4 SV 1	B7FNX7	36	350.802	24938.5	8.3	3	13	AQDSLQGTLDK	None	6.0512	26.5834	1175.59	1175.59	2	588.299	0.2144
											AGELNEEYK	None	6.2058	22.2871	1052.49	1052.49	2	526.749	1.5647
											TGIQIYNYFATLDEK	None	5.2751	44.5266	1775.89	1775.88	2	888.449	3.1125
			Peptidyl prolyl cis trans isomerase Fragment OS Phaeodactylum tricornutum strain CCAP 1055 1 GN	B7FPA7	23	14814.4	21073.7	9.79	2	18	FADENFQLK	None	8.4277	34.0425	1111.54	1111.54	2	556.274	-1.1433
											SIYGTEYDGR	None	6.8828	41.2841	1160.54	1160.52	2	580.773	14.588
			Peptidyl prolyl cis trans isomerase Fragment OS Phaeodactylum tricornutum strain CCAP 1055 1 GN	B7FPA7	24	7179.45	21073.7	27.32	3	18	FADENFQLK	None	7.7963	34.0241	1111.54	1111.54	2	556.275	0.4111
											AFFDVSIGGKPAGR	None	6.7011	42.4681	1421.71	1421.75	2	711.361	-27.715
											HVVFGTVVDGWDVVKKIEEFGSYSGKPSEK	DDY_Lys(30)	6.6873	43.2601	3453.8	3453.77	4	864.205	7.8898
			Peptidyl prolyl cis trans isomerase Fragment OS Phaeodactylum tricornutum strain CCAP 1055 1 GN	B7FPA7	25	3081.26	21073.7	14.43	2	18	FADENFQLK	None	7.0646	34.1245	1111.54	1111.54	2	556.275	0.5022
											GTETMGNLRLAYEGSTFHR	None	5.9983	41.4825	2140.05	2140.02	2	1070.53	10.2738
			Predicted protein Fragment OS Phaeodactylum tricornutum strain CCAP 1055 1 GN PHATRDRAFT 9046 PE	B7FPI8	23	600.851	17010.4	28.83	3	11	VNPDGTIQDPVLGTK	None	6.2372	33.2633	1553.82	1553.82	2	777.414	1.8923
											LLGGAFTPSGVPTYPVR	None	6.2874	41.3551	1731.95	1731.94	2	866.478	3.5466
											TGDVVGAWCPSGIGK	Carbamidomethyl+C(9)	5.8301	37.0377	1503.73	1503.73	2	752.367	0.4815
			Predicted protein Fragment OS Phaeodactylum tricornutum strain CCAP 1055 1 GN PHATRDRAFT 9046 PE	B7FPI8	25	284.002	17010.4	19.63	3	11	VNPDGTIQDPVLGTK	None	5.5405	33.322	1553.82	1553.82	2	777.416	5.0898
											LLGGAFTPSGVPTYPVR	None	5.6693	41.3188	1731.95	1731.94	2	866.479	4.4027
											VNPDGTIQDPVLGTKFSLK	TAMRA-PUA_Lys(19)	4.9639	42.5218	2672.41	2672.4	4	668.858	3.4361
			Peptidyl prolyl cis trans isomerase Fragment OS Phaeodactylum tricornutum strain CCAP 1055 1 GN	B7FPT3	2	584.24	14441.5	19.55	2	14	GAPLSFAPNQVIK	None	6.398	39.5933	1341.75	1341.75	2	671.38	-0.3706
											LIDGTEFDSSYKR	None	5.9964	31.0741	1530.73	1530.74	3	510.916	-7.0327
			Peptidyl prolyl cis trans isomerase OS Phaeodactylum tricornutum strain CCAP 1055 1 GN PHATRDRAFT	B7FQT3	23	20513.5	17181.5	12.2	2	9	FADENFQLK	None	8.6944	34.0425	1111.54	1111.54	2	556.274	-1.1433
											GFGFSGSSFHR	None	8.3775	33.6543	1185.55	1185.54	2	593.277	2.2287
			Protein fucoxanthin chlorophyll a c protein OS Phaeodactylum tricornutum strain CCAP 1055 1 GN Lhc	B7FR60	9	318.688	21177.4	21.67	2	14	DLAGVVAPTGFFDPAGFAAR	None	5.8541	45.9333	1979.01	1979	2	990.01	5.401
											DDYVPGDIGFDPLGLKPSDAQALK	None	5.4208	43.7585	2531.29	2531.27	3	844.436	11.1052
			Ribulose phosphate 3 epimerase OS Phaeodactylum tricornutum strain CCAP 1055 1 GN Rpe PE 3 SV 1	B7FRG3	9	288.981	27812	13.08	4	20	AGLVFNPATSLDAAK	None	6.0388	41.0423	1474.78	1474.79	2	737.893	-7.899
											LEIDGGVK	None	5.5039	27.2732	830.457	830.462	2	415.732	-5.2757
											EIKDAGVDMFVAGSAILKEPR	None	5.1185	41.745	2246.22	2246.18	3	749.413	17.1613
											QLIDDAGIDCR	Carbamidomethyl+C(10)	6.0848	32.0211	1275.6	1275.6	2	638.304	1.4062
			Protein fucoxanthin chlorophyl a c protein OS Phaeodactylum tricornutum strain CCAP 1055 1 GN Lhcf	B7FRW2	12b	1089.43	21328.5	18.18	3	14	LPGTIDYSGK	None	7.0225	28.7014	1050.55	1050.55	2	525.777	0.5333
											TFAEIPNGFAAFK	None	6.5229	42.7555	1412.73	1412.72	2	706.867	4.0252
											DLTGEAEFVGDFR	None	6.0812	41.6162	1455.68	1455.68	2	728.344	3.9149
			ATP synthase subunit beta OS Phaeodactylum tricornutum strain CCAP 1055 1 GN atpB PE 3 SV 1	B7FS46	13	406.181	53619.2	11.18	5	30	FTQAGSEVSALLGR	None	5.8117	40.2686	1435.76	1435.75	2	718.384	4.6712
											IGLFGGAGVGK	None	5.9044	37.6588	975.562	975.562	2	488.284	-0.5609
											SIAELGIYPAVDPLDSTSR	None	5.044	43.3479	2004.03	2004.03	2	1002.52	0.0997
											DIIAILGMDELSEDDK	None	4.9926	40.3156	1776.81	1776.86	3	592.942	-25.3564
											IDEKTGSTAGSK	DDY_Lys(12)	5.6474	40.88	1323.68	1323.68	3	441.897	-1.1458
			ATP synthase subunit beta OS Phaeodactylum tricornutum strain CCAP 1055 1 GN atpB PE 3 SV 1	B7FS46	14	3527.24	53619.2	16.77	7	30	FTQAGSEVSALLGR	None	7.7279	40.3118	1435.75	1435.75	2	718.381
											SIAELGIYPAVDPLDSTSR	None	6.8132	43.3373	2004.03	2004.03	2	1002.52	1.1745
											VVDLLAPYAK	None	6.6183	40.1092	1088.64	1088.63	2	544.822	1.8208
											SQDILVTGIK	None	7.5977	34.867	1073.62	1073.62	2	537.314	0.7015
											AAPTFTEQGR	None	7.2563	24.1569	1077.52	1077.53	2	539.264	-11.632
											EAEKYAPLHRAAPTFTEQGR	None	6.2976	42.4736	2272.18	2272.15	3	758.064	12.9886
			ATP synthase subunit beta OS Phaeodactylum tricornutum strain CCAP 1055 1 GN atpB PE 3 SV 1	B7FS46	16	1129.88	53619.2	4.39	2	30	FTQAGSEVSALLGR	None	6.8549	40.3106	1435.76	1435.75	2	718.382	1.3395
											TGSTAGSK	None	5.6845	40.1947	708.356	708.352	1	708.356	5.9205
			ATP synthase subunit beta OS Phaeodactylum tricornutum strain CCAP 1055 1 GN atpB PE 3 SV 1	B7FS46	18	927.924	53619.2	10.18	4	30	FTQAGSEVSALLGR	None	6.6331	40.2623	1435.76	1435.75	2	718.381	1.1668
											SQDILVTGIK	None	6.2502	34.7172	1073.62	1073.62	2	537.313	-1.4313
											VALTGLAIAEYFR	None	5.9652	45.4899	1423.8	1423.79	2	712.406	6.7183
											GIYPAVDPLDSTSR	None	6.016	42.535	1490.75	1490.75	2	745.877	-0.7162
			ATP synthase subunit beta OS Phaeodactylum tricornutum strain CCAP 1055 1 GN atpB PE 3 SV 1	B7FS46	33	793.734	53619.2	13.77	5	30	FTQAGSEVSALLGR	None	6.4582	40.228	1435.76	1435.75	2	718.382	1.3195
											SQDILVTGIK	None	6.4636	34.6789	1073.62	1073.62	2	537.314	0.5835
											SIAELGIYPAVDPLDSTSR	None	5.8152	43.2332	2004.04	2004.03	2	1002.52	4.2619
											DEEGQDVLLFVDNIFR	None	5.7113	40.1886	1908.86	1908.93	2	954.934	-37.8466
											VVDLLAPYAK	None	5.8271	39.9978	1088.64	1088.63	2	544.824	4.9348
			Enoyl acp reductase OS Phaeodactylum tricornutum strain CCAP 1055 1 GN FABI PE 4 SV 1	B7FS72	15	1290.43	32771.3	24.52	6	26	YAGLDGYTISEVAK	None	7.1033	38.2854	1486.75	1486.74	2	743.877	3.258
											VNTISAGPLK	None	6.8814	28.3711	999.584	999.583	2	500.296	0.444
											TFIEYAIDYSK	None	6.8976	40.7916	1349.67	1349.66	2	675.337	2.4383
											VYPLDAVFDAPDDVPDEIKENK	None	5.7966	43.3564	2489.23	2489.21	3	830.416	9.7564
											VYPLDAVFDAPDDVPDEIK	None	6.8798	44.7812	2118.04	2118.03	2	1059.52	5.3976
											GYLAASSASAYSAVSLLQK	None	5.9711	41.8317	1886.99	1886.99	2	943.997	0.1465
			Predicted protein OS Phaeodactylum tricornutum strain CCAP 1055 1 GN GapC4 PE 3 SV 1	B7FSI4	15	211.919	35790.9	19.05	6	27	AGIALTDDFVK	None	5.4898	39.5336	1149.62	1149.62	2	575.313	3.0823
											LTGMSFR	None	5.8429	23.1259	811.407	811.413	2	406.207	-7.2758
											LVSWYDNEAGYSTR	None	4.7774	35.9547	1660.77	1660.76	2	830.887	4.2492
											VVNDEFGLK	None	5.8224	31.7887	1020.54	1020.54	2	510.772	1.2985
			Protein fucoxanthin chlorophyll a c protein OS Phaeodactylum tricornutum strain CCAP 1055 1 GN Lhc	B7FSP4	34	736.954	21107.5	18.59	4	10	LSDIQTDLK	None	6.2616	28.9156	1032.56	1032.56	2	516.782	-0.8525
											SIPFLVKPDK	None	6.8557	36.248	1143.68	1143.68	2	572.342	-0.0106
											HYGEGEPGDLGFDGGQLK	None	6.0059	34.9693	1875.87	1875.85	3	625.96	7.6818
											KEQEIVHCR	None	5.2667	50.9246	1141.56	1141.58	1	1141.56	-13.4145
			Ornithine cyclodeaminase OS Phaeodactylum tricornutum strain CCAP 1055 1 GN PHATRDRAFT 54222 PE 4	B7FTP5	13	597.381	36307.4	40.17	9	18	IGFIGAGAIAR	None	6.5556	38.308	1045.61	1045.62	2	523.31	-2.3296
											GGYVLGAPTFTVK	None	6.0064	40.0287	1309.72	1309.72	2	655.362	1.8291
											QEIPNDVLK	None	6.339	30.8187	1055.57	1055.57	2	528.29	-0.3076
											YIADLIK	None	6.8528	35.4378	835.488	835.492	2	418.248	-5.4475
											HTTLPGQELR	None	5.0879	24.9999	1151.61	1151.62	2	576.311	-1.6703
											QTSKVGELRGALQAGVMTEADVHAELGQVVNGDK	None	5.7479	42.1811	3507.79	3507.79	5	702.365	2.1835
											LACVSFYK	Carbamidomethyl+C(3)	6.78	33.1932	987.497	987.497	2	494.252	0.3071
											NLEQGLPAGSGLFCVVDAVTGAPLAVLQENRYMTDLRTGAAGAVALK	Carbamidomethyl+C(14)	5.4645	46.7171	4814.49	4814.5	6	803.255	-1.0491
											QTSKVGELRGALQAGVMTEADVHAELGQVVNGDK	DDY_Lys(4)	5.2639	42.3779	3637.89	3637.86	5	728.384	7.7642
			Predicted protein OS Phaeodactylum tricornutum strain CCAP 1055 1 GN PHATRDRAFT 11022 PE 4 SV 1	B7FU48	33	915.954	39416.7	29.78	8	30	GGEATVLPFSAYGAMGWAR	None	5.9132	40.7484	1940.94	1940.93	2	970.971	1.4802
											GDSTPVYESTIEDEGR	None	6.4426	31.5579	1754.78	1754.77	2	877.894	4.8892
											LIPLEILVR	None	6.8818	45.2766	1065.71	1065.7	2	533.356	2.0861
											LDPLADALK	None	7.0092	38.4518	955.545	955.546	2	478.276	-0.4678
											SDGFVVQTGDPAGEADGYVAK	None	5.7807	35.6297	2082.97	2082.96	2	1041.99	5.1939
											ESQEAFQGSEQER	None	6.559	21.2088	1524.66	1524.66	2	762.833	1.7498
											LQASLEGIK	None	5.9758	31.2134	958.558	958.557	2	479.783	0.9138
											VVDGGENLVQPQS	None	6.1512	29.3814	1341.67	1341.66	2	671.337	1.0811
			Predicted protein OS Phaeodactylum tricornutum strain CCAP 1055 1 GN PHATRDRAFT 33888 PE 4 SV 1	B7FU55	16	124.386	146047	0.61	4	113	ALPISEVK	None	6.3506	29.7606	856.518	856.514	2	428.763	4.9176
											AQYGILEGLPVGIDAVKEDLDNLHDGNDQTK	None	4.5705	43.6327	3337.78	3337.65	4	835.201	38.1171
											LGYIPVVKPTPVNVSAIVNNDWYRDHVENENCCGSK	None	4.5791	43.1646	4029.78	4029.96	3	1343.93	-45.0133
											IAHAISLVSCHKASR	TAMRA-PUA_Lys(12)	5.174	40.5977	2236.17	2236.17	4	559.797	-2.7112
			Predicted protein Fragment OS Phaeodactylum tricornutum strain CCAP 1055 1 GN PHATRDRAFT 10847 P	B7FU58	14	252.257	31127.5	11.27	3	18	FLEVNQETNK	None	6.1221	27.772	1221.62	1221.61	2	611.312	4.3799
											AVDETEYGFER	None	5.5233	30.0912	1315.58	1315.58	2	658.296	2.9932
											TLEPEPGDMLK	None	5.021	37.2731	1229.61	1229.61	2	615.306	-2.5116
			Transketolase OS Phaeodactylum tricornutum strain CCAP 1055 1 GN Tkl PE 4 SV 1	B7FUU0	13	89.8114	77136.1	2.53	3	60	DFFSEVQK	None	5.7512	36.523	999.479	999.478	2	500.243	1.1052
											ENLGLPVDEK	None	5.0878	32.5709	1113.58	1113.58	2	557.295	3.8965
											TYSAWKEANPALAKQLEDSVTDNVMPAEDMIK	None	4.5855	42.2802	3565.74	3565.72	4	892.191	6.8011
			Transketolase OS Phaeodactylum tricornutum strain CCAP 1055 1 GN Tkl PE 4 SV 1	B7FUU0	14	117.99	77136.1	6.05	7	60	ENLGLPVDEK	None	5.3616	32.6474	1113.58	1113.58	2	557.292	-1.6177
											DPTWINR	None	5.45	29.2716	901.455	901.453	2	451.231	3.0715
											TNAAAYGEWQK	None	5.0039	27.5952	1238.58	1238.58	2	619.795	1.8024
											WFVSAGTR	None	5.4012	33.281	923.471	923.473	2	462.239	-2.479
											VIQEISR	None	5.1991	22.5335	844.488	844.489	2	422.748	-0.8824
											QNVAQNDDMDYMARR	None	4.735	40.8441	1826.79	1826.79	2	913.899	0.2097
											MAEALYNTNDHK	None	4.6835	41.0981	1406.64	1406.64	2	703.824	2.1685
			Transketolase OS Phaeodactylum tricornutum strain CCAP 1055 1 GN Tkl PE 4 SV 1	B7FUU0	18	112.982	77136.1	9.56	6	60	QNVAQNDDMDYMARR	None	5.1125	40.8307	1826.79	1826.79	2	913.9	1.4487
											LDNLIVLYDANEVTLDK	None	5.198	43.9692	1948.03	1948.03	2	974.521	3.3687
											DPTWINR	None	4.6344	29.0611	901.459	901.453	2	451.233	7.3178
											ENLGLPVDEK	None	5.2228	32.4892	1113.58	1113.58	2	557.295	4.1668
											TNAAAYGEWQK	None	5.0963	27.3274	1238.58	1238.58	2	619.793	-0.4871
											WFVSAGTR	None	5.1404	33.1353	923.47	923.473	2	462.239	-3.1928
			Transketolase OS Phaeodactylum tricornutum strain CCAP 1055 1 GN Tkl PE 4 SV 1	B7FUU0	33	101.627	77136.1	7.17	6	60	ENLGLPVDEK	None	5.4509	32.3939	1113.58	1113.58	2	557.292	-2.223
											DFFSEVQK	None	5.1092	36.4405	999.479	999.478	2	500.243	0.3705
											WFVSAGTR	None	5.1004	33.0419	923.472	923.473	2	462.24	-1.3852
											VIQEISR	None	5.0737	22.0599	844.484	844.489	2	422.745	-5.7781
											DPTWINR	None	5.1676	28.8867	901.452	901.453	2	451.23	-0.3328
											TNAAAYGEWQK	None	4.7532	27.1992	1238.58	1238.58	2	619.795	2.1203
			Predicted protein OS Phaeodactylum tricornutum strain CCAP 1055 1 GN PHATRDRAFT 10757 PE 3 SV 1	B7FUX7	33	154.134	37259.5	8.12	2	22	SYTVGIVGATGAVGQEIR	None	5.4994	39.3203	1777.95	1777.94	2	889.479	3.7219
											QALAQAPGVK	None	5.4001	23.8545	982.569	982.568	2	491.788	1.2688
			Predicted protein OS Phaeodactylum tricornutum strain CCAP 1055 1 GN PHATRDRAFT 44902 PE 3 SV 1	B7FW24	18	482.544	43206.1	14.92	5	45	AVYDTEQVVAEK	None	6.5074	28.2866	1351.68	1351.67	2	676.342	1.7337
											NVTYLVETVK	None	6.5296	35.1381	1165.65	1165.65	2	583.327	0.9487
											LEVPFSLAK	None	6.0774	41.0838	1003.58	1003.58	2	502.295	-0.225
											EEALEVIK	None	5.8554	31.2438	930.513	930.514	2	465.76	-1.0514
											VNPEIMEKQLYLCGVPER	DDY_Cys_Michaelreaction(13)	5.6299	42.734	2266.18	2266.16	3	756.064	6.7687
			Predicted protein OS Phaeodactylum tricornutum strain CCAP 1055 1 GN PHATRDRAFT 44902 PE 3 SV 1	B7FW24	33	286.202	43206.1	10.99	5	45	AVYDTEQVVAEK	None	6.1135	28.1566	1351.68	1351.67	2	676.341	1.2127
											NVTYLVETVK	None	5.9103	35.1064	1165.65	1165.65	2	583.327	1.0809
											EEALEVIK	None	5.764	31.152	930.513	930.514	2	465.76	-1.1662
											WALHYYNIPSGK	None	5.2165	41.5601	1448.72	1448.73	2	724.862	-10.642
											APDYDDWTTQR	None	4.9358	31.2423	1367.59	1367.59	2	684.299	3.0124
			Hydroxymethylbilane synthase OS Phaeodactylum tricornutum strain CCAP 1055 1 GN hemC PE 3 SV 1	B7FWY2	13	2061.18	35950.3	33.43	11	40	GSPLALAQAYETR	None	7.682	38.2917	1376.72	1376.72	2	688.863	1.3768
											IEDIPDGSVIGTASLR	None	6.8419	39.2688	1642.87	1642.86	2	821.939	3.6206
											AEGDIQPLR	None	7.3413	26.3085	998.525	998.527	2	499.766	-1.8607
											EAGEEFFQR	None	7.2511	32.0948	1112.5	1112.5	2	556.754	0.0009
											EDTNDAFIYK	None	6.8146	31.2738	1215.56	1215.55	2	608.281	2.0417
											YLAALNHPETK	None	7.172	26.2654	1256.66	1256.66	3	419.559	-1.1596
											EDTNDAFIYKDDSVK	None	6.3593	30.5337	1759.81	1759.8	3	587.274	2.1234
											KLDDGVVDATLLAIAGLK	None	7.3418	46.9054	1812.05	1812.05	3	604.69	3.9437
											RIEDIPDGSVIGTASLR	None	6.9078	37.3829	1798.97	1798.97	3	600.33	4.7805
											DVPTWLPDGTVLPCNLPR	DDY_Arg(18)	6.3734	40.8751	2123.1	2123.1	3	708.372	1.5797
											DVPTWLPDGTVLPCNLPR	Carbamidomethyl+C(14)	6.0725	44.0426	2050.04	2050.04	2	1025.53	0.3586
			Predicted protein OS Phaeodactylum tricornutum strain CCAP 1055 1 GN PHATRDRAFT 34995 PE 3 SV 1	B7FX98	1	759.229	16487.1	29.03	4	17	VQGKPPTESGLFVPQEDLPK	None	6.3773	37.9728	2166.15	2166.14	3	722.722	2.7674
											LVFDESAGK	None	6.092	29.1353	965.5	965.494	2	483.253	6.1041
											VLSVGPGR	None	6.5229	24.4294	784.469	784.468	2	392.738	1.4602
											VGDIVIAK	None	5.6849	28.2456	814.501	814.503	2	407.754	-3.339
			Predicted protein OS Phaeodactylum tricornutum strain CCAP 1055 1 GN PHATRDRAFT 56583 PE 4 SV 1	B7FXS9	36	440.522	37789.6	18.29	6	21	VYVEDGSLRPFR	None	6.274	33.839	1437.75	1437.75	3	479.92	-1.4168
											IELLQGPNNNK	None	5.5971	31.6204	1239.67	1239.67	2	620.34	3.0916
											GPNTIAIR	None	6.4181	25.3952	841.487	841.489	2	421.247	-2.6604
											TYPFDPTVESVQVALR	None	5.8847	42.6666	1821.94	1821.94	2	911.472	-1.1797
											TTEETIPR	None	5.5827	21.74	946.483	946.484	2	473.745	-0.7383
											TDGRPLNVR	None	5.7215	24.9542	1027.55	1027.56	2	514.279	-12.1802
			Protein fucoxanthin chlorophyll a c protein OS Phaeodactylum tricornutum strain CCAP 1055 1 GN Lhc	B7FYL0	34	942.784	21948.2	40.67	5	16	ELQNGR	None	5.531	22.4343	716.365	716.369	1	716.365	-4.5469
											DDYVPGDLGFDPLGLKPSDPEELITLQTK	None	6.2981	45.9308	3172.62	3172.59	3	1058.21	7.9995
											AVIGWVDPADAPVDKPGLLR	None	6.1078	41.9284	2089.15	2089.14	3	697.055	2.5009
											EDLVGAIPPVGFFDPLGFADK	None	6.5373	48.9152	2204.14	2204.13	2	1102.57	4.9164
											ASTSLQYAKEDLVGAIPPVGFFDPLGFADK	None	5.9721	47.1846	3153.65	3153.61	4	789.168	12.0678
			Protein fucoxanthin chlorophyll a c protein OS Phaeodactylum tricornutum strain CCAP 1055 1 GN Lhc	B7FYL0	36	1048.36	21948.2	23.44	3	16	AVIGWVDPADAPVDKPGLLR	None	6.9018	41.9796	2089.15	2089.14	3	697.056	3.7249
											GILENLQG	None	5.9707	38.2282	843.457	843.457	1	843.457	0.5185
											EDLVGAIPPVGFFDPLGFADK	None	6.4751	48.8816	2204.13	2204.13	2	1102.57	1.2843
			Predicted protein OS Phaeodactylum tricornutum strain CCAP 1055 1 GN PHATRDRAFT 20308 PE 4 SV 1	B7FZ68	23	451.135	16690.2	12.16	2	11	TPAGEVVIVPR	None	6.3215	32.7289	1137.66	1137.66	2	569.335	0.2162
											LLEELER	None	6.0038	32.1969	901.499	901.499	2	451.253	0.4974
			Oxygen evolving enhancer protein 3 OS Phaeodactylum tricornutum strain CCAP 1055 1 GN OEE3 PE 4 SV	B7FZ94	23	378.281	21586.5	12	3	16	DTNPEYLAR	None	6.0725	26.4791	1078.52	1078.52	2	539.763	1.2068
											LPAYIEK	None	6.2442	28.2908	833.473	833.477	2	417.24	-4.9858
											GAIDFLGK	None	5.8529	37.1856	820.455	820.456	2	410.731	-1.1856
			Oxygen evolving enhancer protein 3 OS Phaeodactylum tricornutum strain CCAP 1055 1 GN OEE3 PE 4 SV	B7FZ94	25	377.533	21586.5	8	2	16	DTNPEYLAR	None	6.2644	26.5144	1078.52	1078.52	2	539.763	1.2342
											LPAYIEK	None	6.2327	28.3537	833.472	833.477	2	417.24	-5.5391
			Oxygen evolving enhancer protein 1 OS Phaeodactylum tricornutum strain CCAP 1055 1 GN PsbO PE 4 SV	B7FZ96	36	707.672	32602.1	19.81	6	21	VPFLFTVK	None	6.7737	42.91	950.569	950.571	2	475.788	-1.7741
											TGLFLDPK	None	6.7926	36.452	890.495	890.498	2	445.751	-3.8033
											QTYTLDGIEGALK	None	6.4524	40.6251	1408.73	1408.73	2	704.871	1.9115
											TFDITTGR	None	6.2857	29.2887	910.462	910.463	2	455.734	-1.473
											GTGLANR	None	5.8388	36.5269	688.368	688.374	1	688.368	-8.728
											CPEVVGEDSITPKGGQR	None	5.3678	41.0876	1771.89	1771.86	3	591.301	12.8062
			Predicted protein OS Phaeodactylum tricornutum strain CCAP 1055 1 GN PHATRDRAFT 47006 PE 4 SV 1	B7G249	34	716.118	22984.8	19.18	4	11	NQVEQLGGEANYK	None	6.1357	26.7718	1449.69	1449.7	3	483.902	-3.1174
											LEAQGLSLEK	None	6.6994	31.0424	1087.6	1087.6	2	544.303	-0.9727
											IEQILPALEK	None	6.5825	39.1618	1153.68	1153.68	2	577.346	1.1039
											VQDNSFLNR	None	5.8423	28.1171	1092.54	1092.54	2	546.774	-1.5767
			Predicted protein OS Phaeodactylum tricornutum strain CCAP 1055 1 GN PHATRDRAFT 47006 PE 4 SV 1	B7G249	12b	318.723	22984.8	13.24	3	11	IEQILPALEK	None	5.8017	39.2475	1153.69	1153.68	2	577.347	3.6743
											LEAQGLSLEK	None	6.0043	31.0744	1087.6	1087.6	2	544.304	0.7168
											TADQGILSK	None	5.8101	23.8318	932.503	932.505	2	466.755	-2.0895
			Predicted protein OS Phaeodactylum tricornutum strain CCAP 1055 1 GN PHATRDRAFT 37136 PE 4 SV 1	B7G284	3	143.568	46049.4	2.43	1	37	ISSPELSASR	None	5.929	26.3949	1046.55	1046.55	2	523.778	0.5353
			Predicted protein OS Phaeodactylum tricornutum strain CCAP 1055 1 GN PHATRDRAFT 37136 PE 4 SV 1	B7G284	5	275.355	46049.4	2.43	2	37	ISSPELSASR	None	6.4813	25.7583	1046.55	1046.55	2	523.777	-0.5677
											SANGKPASPAVVTIEK	None	4.7723	41.5245	1568.79	1568.86	2	784.898	-47.8815
			Predicted protein OS Phaeodactylum tricornutum strain CCAP 1055 1 GN PHATRDRAFT 37136 PE 4 SV 1	B7G284	8	300.487	46049.4	2.43	1	37	ISSPELSASR	None	6.5705	26.1087	1046.55	1046.55	2	523.779	2.7099
			Predicted protein OS Phaeodactylum tricornutum strain CCAP 1055 1 GN PHATRDRAFT 37136 PE 4 SV 1	B7G284	9	191.996	46049.4	2.43	2	37	ISSPELSASR	None	6.1407	25.8117	1046.55	1046.55	2	523.779	3.1855
											SANGKPASPAVVTIEK	None	4.9301	41.6267	1568.79	1568.86	2	784.897	-49.5806
			Predicted protein OS Phaeodactylum tricornutum strain CCAP 1055 1 GN PHATRDRAFT 37136 PE 4 SV 1	B7G284	13	396.722	46049.4	19.9	5	37	ISSPELSASR	None	6.7169	25.5561	1046.55	1046.55	2	523.778	0.4811
											QMSFVLPSVYWKEDGISVAPQPFVNSGVK	None	5.6425	46.1979	3209.62	3209.63	4	803.161	-3.5046
											NTGIMINSRHKQIQVANVMLK	TAMRA-PUA-Lys(21)	5.5553	43.6832	3038.6	3038.61	4	760.405	-3.7866
											RLDLLNDALHSFNSTAAQR	DDY_Arg(19)	5.3111	41.8269	2272.2	2272.18	3	758.072	7.9417
											EDGISVAPQPFVNSGVKLER	DDY_Lys_Michaelreaction(17)	5.5473	42.1033	2290.21	2290.21	3	764.073	-0.8348
			Predicted protein OS Phaeodactylum tricornutum strain CCAP 1055 1 GN PHATRDRAFT 37136 PE 4 SV 1	B7G284	14	289.747	46049.4	13.35	3	37	ISSPELSASR	None	6.5389	25.7586	1046.55	1046.55	2	523.776	-2.3519
											NGGGERAVLMFGGYASK	None	5.4302	40.1871	1713.82	1713.84	2	857.413	-11.2765
											ANFEVRMYKPFAVCSVAMSKPRPVDAYK	Carbamidomethyl+C(14)	5.3073	42.2237	3261.64	3261.64	3	1087.89	1.4414
			Predicted protein OS Phaeodactylum tricornutum strain CCAP 1055 1 GN PHATRDRAFT 37136 PE 4 SV 1	B7G284	15	271.2	46049.4	2.43	3	37	ISSPELSASR	None	6.4762	25.3538	1046.55	1046.55	2	523.777	-0.1164
											LNEVSIGIQLR	None	4.5219	35.547	1241.75	1241.72	2	621.377	21.0209
											NGGGERAVLMFGGYASK	None	5.0297	40.167	1713.81	1713.84	2	857.41	-14.5697
			Predicted protein OS Phaeodactylum tricornutum strain CCAP 1055 1 GN PHATRDRAFT 37136 PE 4 SV 1	B7G284	16	227.478	46049.4	4.37	4	37	ISSPELSASR	None	6.1217	26.1705	1046.55	1046.55	2	523.78	4.2219
											ELLASLAK	None	5.6471	29.2011	844.512	844.514	2	422.76	-1.9445
											QENIYQAVIDDVLNNLLVQGPDQSLPLWAK	None	4.638	44.5031	3393.83	3393.77	4	849.212	16.6978
											ISSPELSASRDPETGDINQYQR	None	5.1672	40.78	2463.2	2463.17	3	821.738	10.436
			Predicted protein OS Phaeodactylum tricornutum strain CCAP 1055 1 GN PHATRDRAFT 37136 PE 4 SV 1	B7G284	17	80.8154	46049.4	2.43	1	37	ISSPELSASR	None	5.4299	26.181	1046.55	1046.55	2	523.777	-0.0929
			Predicted protein OS Phaeodactylum tricornutum strain CCAP 1055 1 GN PHATRDRAFT 37136 PE 4 SV 1	B7G284	18	79.2974	46049.4	2.43	1	37	ISSPELSASR	None	5.4134	26.0479	1046.55	1046.55	2	523.779	2.4214
			Predicted protein OS Phaeodactylum tricornutum strain CCAP 1055 1 GN PHATRDRAFT 37136 PE 4 SV 1	B7G284	19	51.5594	46049.4	2.43	1	37	ISSPELSASR	None	5.0395	26.0769	1046.55	1046.55	2	523.778	1.2874
			Predicted protein OS Phaeodactylum tricornutum strain CCAP 1055 1 GN PHATRDRAFT 37136 PE 4 SV 1	B7G284	20	127.013	46049.4	2.43	1	37	ISSPELSASR	None	5.8226	26.0783	1046.55	1046.55	2	523.778	0.0818
			Predicted protein OS Phaeodactylum tricornutum strain CCAP 1055 1 GN PHATRDRAFT 37136 PE 4 SV 1	B7G284	21	64.5857	46049.4	2.43	1	37	ISSPELSASR	None	5.2352	26.2098	1046.54	1046.55	2	523.775	-4.0206
			Predicted protein OS Phaeodactylum tricornutum strain CCAP 1055 1 GN PHATRDRAFT 37136 PE 4 SV 1	B7G284	26	158.726	46049.4	2.43	1	37	ISSPELSASR	None	6.0162	25.6008	1046.55	1046.55	2	523.777	-0.9733
			Predicted protein OS Phaeodactylum tricornutum strain CCAP 1055 1 GN PHATRDRAFT 37136 PE 4 SV 1	B7G284	32	197.744	46049.4	2.43	1	37	ISSPELSASR	None	6.2071	25.4146	1046.55	1046.55	2	523.777	-1.0818
			Predicted protein OS Phaeodactylum tricornutum strain CCAP 1055 1 GN PHATRDRAFT 37136 PE 4 SV 1	B7G284	33	81.0115	46049.4	2.43	3	37	ISSPELSASR	None	5.432	25.95	1046.55	1046.55	2	523.777	-1.9402
											AFVSNSNEIRTKNTGIMINSR	None	4.8965	40.3186	2352.23	2352.21	4	588.812	7.2847
											LERNGGGERAVLMFGGYASK	DDY_Arg(9)	4.2621	30.269	2242.16	2242.14	3	748.057	5.3206
			Predicted protein OS Phaeodactylum tricornutum strain CCAP 1055 1 GN PHATRDRAFT 37136 PE 4 SV 1	B7G284	12a	271.02	46049.4	2.43	1	37	ISSPELSASR	None	6.4809	25.4555	1046.55	1046.55	2	523.778	0.5625
			Predicted protein OS Phaeodactylum tricornutum strain CCAP 1055 1 GN PHATRDRAFT 37136 PE 4 SV 1	B7G284	12b	345.397	46049.4	5.34	4	37	ISSPELSASR	None	6.6247	25.3705	1046.55	1046.55	2	523.777	-0.2972
											ISSPELSASRDPETGDINQYQR	None	5.3047	40.7298	2463.21	2463.17	3	821.741	13.8411
											SANGKPASPAVVTIEK	None	4.9436	41.4321	1568.79	1568.86	2	784.897	-49.3068
											LLEELNTMR	None	5.1142	44.6387	1118.57	1118.59	2	559.789	-15.3017
			Predicted protein OS Phaeodactylum tricornutum strain CCAP 1055 1 GN PHATRDRAFT 47103 PE 4 SV 1	B7G2G3	31	834.9	16242.6	21.77	3	11	VVDEYLPEIK	None	6.8088	37.6159	1204.65	1204.65	2	602.827	1.4774
											EFAPEADFLAK	None	6.1909	40.0608	1237.61	1237.61	2	619.311	3.3278
											SDSESLEAISK	None	6.2811	27.3943	1165.56	1165.56	2	583.284	2.5599
			Predicted protein OS Phaeodactylum tricornutum strain CCAP 1055 1 GN PHATRDRAFT 51066 PE 4 SV 1	B7G3G6	23	1663.71	17090.4	36.84	6	16	VSVVGQQDLDR	None	7.2116	27.8277	1215.63	1215.63	2	608.319	-2.0108
											DVAATDFIK	None	6.8152	34.9088	979.506	979.51	2	490.257	-3.4811
											ELAPYGDDWYYIR	None	7.0409	42.2681	1660.77	1660.76	2	830.888	2.5113
											IAGTVFR	None	6.7575	28.3782	763.439	763.446	2	382.223	-9.0071
											NSDKFDLPVWSDTVK	None	5.9363	41.1578	1750.87	1750.86	3	584.294	1.9739
											RVSVVGQQDLDR	None	6.1627	25.9045	1371.73	1371.73	3	457.915	-2.7227
			Predicted protein OS Phaeodactylum tricornutum strain CCAP 1055 1 GN PHATRDRAFT 51066 PE 4 SV 1	B7G3G6	25	1896.3	17090.4	50.66	8	16	VSVVGQQDLDR	None	7.1683	27.8988	1215.63	1215.63	2	608.318	-2.6308
											DVAATDFIK	None	6.8717	34.9578	979.506	979.51	2	490.257	-3.4683
											ELAPYGDDWYYIR	None	7.1144	42.2388	1660.77	1660.76	2	830.889	4.3092
											VYLRPGVGIGQLQK	None	6.5363	34.8956	1527.9	1527.9	3	509.973	1.4995
											IAGTVFR	None	7.0283	28.3837	763.444	763.446	2	382.226	-2.9915
											WYGGSYR	None	6.5616	26.907	888.405	888.4	2	444.706	5.4058
											NSDKFDLPVWSDTVK	None	6.4519	41.0625	1750.86	1750.86	3	584.293	-0.897
											RVSVVGQQDLDR	None	6.5947	25.8064	1371.74	1371.73	2	686.373	3.6916
			Fucoxanthin chlorophyll a c protein deviant Fragment OS Phaeodactylum tricornutum strain CCAP 10	B7G3I6	36	1319.71	25439.2	8.94	2	13	TEAGNLNFDYLGLK	None	7.4401	42.3232	1554.78	1554.78	2	777.895	1.6281
											YQDVEIK	None	6.5276	24.45	894.454	894.457	2	447.731	-2.7886
			Predicted protein OS Phaeodactylum tricornutum strain CCAP 1055 1 GN PHATRDRAFT 47553 PE 4 SV 1	B7G427	18	184.866	59831.2	11.55	4	43	QTSGCLLVSDNAVDTSVTSTESR	None	5.6173	42.7924	2370.11	2370.11	3	790.708	-0.1716
											TTGQFEEIDVVDLSNK	None	5.6107	40.3237	1794.81	1794.88	2	897.911	-33.8693
											VVNETSQCVTPLGLEPFDSRR	None	5.0385	42.0864	2347.16	2347.17	3	783.059	-4.138
											ESGTTPAAVISTAMAAPSPDSLK	DDY_Lys_Michaelreaction(23)	5.1843	41.8027	2350.18	2350.18	4	588.301	-1.7393
			Predicted protein OS Phaeodactylum tricornutum strain CCAP 1055 1 GN PHATRDRAFT 37889 PE 4 SV 1	B7G4B8	13	219.845	21306.7	5.24	1	21	SLVGSSASFR	None	5.9653	26.2164	1010.53	1010.53	2	505.768	2.6286
			Protein fucoxanthin chlorophyll a c protein OS Phaeodactylum tricornutum strain CCAP 1055 1 GN Lhc	B7G502	36	2271.83	22266.7	14.56	3	13	VPGDFGFDPLK	None	7.7985	41.6583	1191.61	1191.6	2	596.307	1.2234
											NFDPLGLTEK	None	7.4927	40.344	1133.59	1133.58	2	567.296	1.5437
											VPEWVPWFR	None	6.8279	45.2266	1215.63	1215.63	2	608.32	1.0463
			Protein fucoxanthin chlorophyll a c protein OS Phaeodactylum tricornutum strain CCAP 1055 1 GN Lhc	B7G5B6	3	1212.79	21352.7	25.63	4	11	FTDIPGGFDALSAISK	None	6.9122	43.5805	1638.84	1638.84	2	819.925	3.6764
											LPGNIDYSGTK	None	6.923	28.8374	1164.59	1164.59	2	582.799	0.5202
											GEFVGDFR	None	6.8342	33.1981	926.434	926.437	2	463.721	-2.5266
											NDAIDFGWDTFDEETK	None	5.9796	43.6581	1902.81	1902.8	2	951.908	3.2732
			Protein fucoxanthin chlorophyll a c protein OS Phaeodactylum tricornutum strain CCAP 1055 1 GN Lhc	B7G5B6	4	891.263	21352.7	25.63	4	11	FTDIPGGFDALSAISK	None	6.5971	43.537	1638.84	1638.84	2	819.925	3.3311
											LPGNIDYSGTK	None	5.8813	28.6501	1164.59	1164.59	2	582.799	0.7371
											GEFVGDFR	None	6.9683	33.0693	926.438	926.437	2	463.723	1.8076
											NDAIDFGWDTFDEETK	None	5.877	43.6025	1902.81	1902.8	2	951.91	4.8953
			Protein fucoxanthin chlorophyll a c protein OS Phaeodactylum tricornutum strain CCAP 1055 1 GN Lhc	B7G5B6	34	3684.93	21352.7	30.15	6	11	AIELNQGR	None	7.6801	22.4449	900.484	900.49	2	450.746	-6.4251
											LPGNIDYSGTK	None	7.2111	28.2661	1164.59	1164.59	2	582.8	2.852
											FTDIPGGFDALSAISK	None	7.9829	43.4264	1638.84	1638.84	2	819.922	-0.471
											GEFVGDFR	None	7.1399	32.7542	926.433	926.437	2	463.72	-3.4082
											NDAIDFGWDTFDEETK	None	7.2162	43.5104	1902.8	1902.8	2	951.904	-0.8399
											RAIELNQGR	None	6.8807	20.5008	1056.59	1056.59	2	528.799	0.2248
			Protein fucoxanthin chlorophyll a c protein OS Phaeodactylum tricornutum strain CCAP 1055 1 GN Lhc	B7G5B6	36	566.191	21352.7	21.61	4	11	AIELNQGR	None	6.2057	22.9245	900.487	900.49	2	450.747	-2.7803
											LPGNIDYSGTK	None	5.4843	28.6485	1164.6	1164.59	2	582.802	5.8531
											FTDIPGGFDALSAISK	None	5.88	43.4197	1638.84	1638.84	2	819.925	3.7521
											GEFVGDFR	None	6.5351	32.8689	926.437	926.437	2	463.722	0.1788
			Predicted protein OS Phaeodactylum tricornutum strain CCAP 1055 1 GN PHATRDRAFT 47913 PE 4 SV 1	B7G5C3	13	141.835	36546.1	13.65	3	32	VSTAERDILGDLEER	None	5.3219	45.3933	1702.86	1702.86	2	851.933	-1.6208
											YKELQETLNMGPHENLKDTTLHWLDNQR	None	4.9943	42.2296	3423.68	3423.68	5	685.541	0.2473
											DTTLHWLDNQRR	None	4.5496	40.9965	1554.79	1554.78	2	777.896	5.3152
			Glyceraldehyde 3 phosphate dehydrogenase OS Phaeodactylum tricornutum strain CCAP 1055 1 GN GapC1	B7G5Q1	33	165.506	40182.8	6.86	3	28	ESAQSIIDGGAK	None	5.7421	28.2405	1175.59	1175.59	2	588.299	0.0542
											VPTIDVSVVDLTAK	None	5.1057	41.9075	1456.83	1456.83	2	728.92	4.6483
											ESAQSIIDGGAK	None	5.215	42.4359	1175.6	1175.59	2	588.305	9.9854
			Protein fucoxanthin chlorophyll a c protein OS Phaeodactylum tricornutum strain CCAP 1055 1 GN Lhc	B7G5S7	3	697.609	21891.1	16.18	3	10	LPGTIDFAGTK	None	6.9016	35.7659	1119.61	1119.6	2	560.307	1.104
											QYNVELNQGR	None	5.8697	26.841	1220.61	1220.6	2	610.809	7.4459
											DWVGGESVGDFR	None	5.5405	38.1101	1323.6	1323.6	2	662.304	2.5909
			Protein fucoxanthin chlorophyll a c protein OS Phaeodactylum tricornutum strain CCAP 1055 1 GN Lhc	B7G5S7	34	4128.96	21891.1	23.04	4	10	LPGTIDFAGTK	None	8.1009	35.3825	1119.6	1119.6	2	560.306	-0.4136
											QYNVELNQGR	None	7.9018	26.5038	1220.6	1220.6	2	610.804	-0.3392
											DWVGGESVGDFR	None	7.9985	37.7841	1323.6	1323.6	2	662.302	0.6376
											YIDFGWDSFSDEEK	None	6.8386	43.4213	1737.74	1737.73	2	869.371	4.4727
			14 3 3 like protein Fragment OS Phaeodactylum tricornutum strain CCAP 1055 1 GN PHATRDRAFT 5651	B7G5Y2	10	1507.41	27066.4	31.54	5	21	QPQELTVEER	None	7.2753	26.1294	1228.62	1228.62	2	614.812	-0.8213
											YLSEFQVGDTR	None	6.7363	34.7271	1314.63	1314.63	2	657.82	-0.0543
											QAFDDAIAELDTLNEESYK	None	7.043	44.1607	2172.01	2172	2	1086.51	6.1192
											ESAGAALDAYQAASGIASSDLPPTHPIR	None	6.3377	41.3465	2766.39	2766.37	3	922.801	7.1828
											NLLSVAYK	None	6.5513	35.4809	907.522	907.525	2	454.264	-3.5165
			Protein fucoxanthin chlorophyll a c protein OS Phaeodactylum tricornutum strain CCAP 1055 1 GN Lhc	B7G6Y1	34	6819.06	21651.1	33	7	17	AIELNQGR	None	7.9474	22.4449	900.484	900.49	2	450.746	-6.4251
											LPGNIDYSGLK	None	8.4909	34.3252	1176.63	1176.63	2	588.817	1.1419
											FADVPGGFK	None	8.0887	32.8344	937.473	937.478	2	469.24	-4.5462
											DELGAQPPLGFFDPLGLVK	None	8.0689	48.7232	2013.07	2013.07	2	1007.04	1.9579
											LGVSILPDL	None	7.8155	46.393	926.55	926.556	1	926.55	-6.6093
											DGDQATFDR	None	7.9706	20.1876	1024.43	1024.43	2	512.72	-0.2979
											RAIELNQGR	None	7.1479	20.5008	1056.59	1056.59	2	528.799	0.2248
			Actin actin like protein OS Phaeodactylum tricornutum strain CCAP 1055 1 GN ACT1 PE 3 SV 1	B7G878	33	7401.24	41790.9	34.75	12	38	VAPEAHPVLLTEAPQNPK	None	8.4608	31.563	1911.04	1911.03	3	637.684	1.7431
											GYSLTTTAER	None	8.3066	26.2663	1098.54	1098.54	2	549.774	-0.7351
											SFELPDGNIIVIGNER	None	8.3099	43.0799	1772.91	1772.92	2	886.957	-6.2304
											AGFAGDDAPR	None	7.6122	22.6251	976.443	976.448	2	488.725	-5.4083
											SVFPSLIGR	None	7.7351	40.6111	975.558	975.562	2	488.283	-4.6093
											DAYVGDEAQAK	None	8.2089	20.9385	1166.53	1166.53	2	583.769	-0.7282
											EEYDESGPSIVHR	None	8.1714	26.1216	1517.69	1517.69	3	506.567	-0.6602
											GVLTLK	None	7.3807	28.8053	630.419	630.418	1	630.419	1.1025
											IVAPPER	None	7.3966	21.2805	781.453	781.457	2	391.23	-4.0032
											EITALAPASIK	None	7.6104	34.0159	1113.65	1113.65	2	557.33	0.4228
											RGVLTLK	None	7.1727	26.0398	786.515	786.52	2	393.761	-5.2856
											ADDEDIAALVIDNGSGMCK	Carbamidomethyl+C(18)	6.6902	40.7567	1993.88	1993.88	3	665.299	-0.3956
			Fucoxanthin chlorophyll a c protein deviant OS Phaeodactylum tricornutum strain CCAP 1055 1 GN PH	B7G8E5	34	1176.74	21629.8	27.64	4	12	IVGTFDSQDVTTTDPIK	None	7.0204	36.4512	1836.93	1836.92	2	918.967	2.5943
											SYTGEGPAVIDWAK	None	6.7355	38.9989	1493.73	1493.73	2	747.369	2.2041
											IFDPVGLAQWAPADFLR	None	6.0174	48.0311	1916.01	1916.01	2	958.51	3.7962
											AELSNGR	None	5.7063	32.792	746.405	746.379	1	746.405	35.33
			Prohibitin like protein OS Phaeodactylum tricornutum strain CCAP 1055 1 GN PHATRDRAFT 54958 PE 4 S	B7G8K0	21	624.842	31495.3	16.55	5	29	VLPSIGNEVLK	None	6.6522	38.5913	1168.69	1168.69	2	584.851	0.834
											ELGTDFDER	None	6.2213	29.4108	1081.48	1081.48	2	541.245	3.6037
											GGILPDIR	None	6.186	38.3182	840.49	840.494	2	420.748	-4.8908
											EVPSVTGTK	None	6.4766	21.9989	917.488	917.494	2	459.248	-5.9294
											IDAAKEIAGK	None	5.3152	25.0759	1015.55	1015.58	2	508.277	-30.9415
			Predicted protein OS Phaeodactylum tricornutum strain CCAP 1055 1 GN PHATRDRAFT 48879 PE 4 SV 1	B7G8P6	10	909.781	33329.1	13.64	3	21	VLQTAASSIEDLR	None	7.1494	36.2624	1402.76	1402.75	2	701.881	1.0716
											EGSDWDYTAER	None	6.7516	29.6084	1328.54	1328.54	2	664.776	3.9811
											LQELEAALDAPLQVLYLK	None	5.721	47.9469	2027.14	2027.14	3	676.386	0.1171
			Predicted protein OS Phaeodactylum tricornutum strain CCAP 1055 1 GN PHATRDRAFT 48921 PE 4 SV 1	B7G8V8	36	1132.23	19136.1	10.11	2	12	IDEVVEETK	None	7.404	23.8131	1061.53	1061.54	2	531.271	-1.2551
											AKVEEVVPK	None	7.2668	22.4147	998.587	998.588	2	499.797	-0.7918
			Predicted protein OS Phaeodactylum tricornutum strain CCAP 1055 1 GN PHATRDRAFT 48938 PE 4 SV 1	B7G8Y0	34	542.235	30472.4	4.69	1	18	DSTVQELSGTGLK	None	6.7969	32.3416	1334.68	1334.68	2	667.846	3.4763
			Protein fucoxanthin chlorophyll a c protein OS Phaeodactylum tricornutum strain CCAP 1055 1 GN Lhc	B7G955	36	994.043	22100.5	11.22	2	12	LPGNIDLSGTK	None	7.2261	32.5687	1114.61	1114.61	2	557.809	0.861
											DFVGGEFPGDLR	None	6.1625	40.3533	1308.63	1308.62	2	654.817	4.2171
			Predicted protein OS Phaeodactylum tricornutum strain CCAP 1055 1 GN PHATRDRAFT 22909 PE 3 SV 1	B7G959	14	364.36	48023	30.47	9	35	SIFEIEGARDVAIEVNSFSK	None	5.5411	41.7324	2211.12	2211.13	3	737.713	-2.1117
											LIGGYLFPEIGR	None	6.3572	44.3498	1334.75	1334.75	2	667.878	0.8128
											FADGTPVR	None	5.6912	23.2755	862.438	862.442	2	431.723	-4.1961
											YAGFTGVR	None	5.7552	28.6185	870.449	870.447	2	435.728	2.4008
											LGWTVIPNNLK	None	4.8654	41.7514	1254.73	1254.72	2	627.868	6.5183
											VISLGIGDTTQPIPEYILSGLVGGASK	None	5.4628	48.3222	2685.49	2685.47	3	895.834	5.7766
											GSILVFDAAYAPFIR	None	5.4121	46.0963	1639.89	1639.88	2	820.451	5.8027
											GIIAAEEVFVSDGAK	None	5.3737	41.0992	1505.79	1505.78	2	753.398	2.9397
											ADIVYLCSPNNPTGAAATK	Carbamidomethyl+C(7)	5.6849	34.9718	1962.97	1962.96	2	981.988	4.7818
			Predicted protein OS Phaeodactylum tricornutum strain CCAP 1055 1 GN PHATRDRAFT 22909 PE 3 SV 1	B7G959	18	2419.38	48023	39.73	13	35	LIGGYLFPEIGR	None	7.6193	44.3624	1334.75	1334.75	2	667.879	2.3992
											TQVVTIPGAGFGPGGEGYLR	None	7.1203	41.5871	1976.03	1976.02	2	988.518	2.1044
											VISLGIGDTTQPIPEYILSGLVGGASK	None	7.4459	48.3291	2685.49	2685.47	3	895.834	5.7545
											YAGFTGVR	None	7.3117	28.4458	870.443	870.447	2	435.725	-4.2465
											GIIAAEEVFVSDGAK	None	6.9354	41.0808	1505.79	1505.78	2	753.397	1.594
											FADGTPVR	None	6.9986	22.8475	862.439	862.442	2	431.723	-3.487
											DVAIEVNSFSK	None	7.6162	34.8088	1208.62	1208.62	2	604.812	0.6607
											LGWTVIPNNLK	None	6.8474	41.735	1254.72	1254.72	2	627.864	0.503
											GSILVFDAAYAPFIR	None	6.8934	46.0998	1639.89	1639.88	2	820.448	2.7797
											EIDTLIDYYLGNAK	None	6.2799	44.94	1627.83	1627.82	2	814.418	4.0398
											LSAFAPR	None	6.5863	26.9846	761.429	761.431	2	381.218	-1.7905
											ADIVYLCSPNNPTGAAATK	Carbamidomethyl+C(7)	7.5197	34.8181	1962.96	1962.96	2	981.984	1.047
											DSVIEACER	Carbamidomethyl+C(7)	7.294	23.7992	1078.49	1078.48	2	539.749	6.0396
			Predicted protein OS Phaeodactylum tricornutum strain CCAP 1055 1 GN PHATRDRAFT 22909 PE 3 SV 1	B7G959	33	646.588	48023	27.09	10	35	LIGGYLFPEIGR	None	6.7061	44.2429	1334.75	1334.75	2	667.879	2.378
											TQVVTIPGAGFGPGGEGYLR	None	6.2122	41.4805	1976.03	1976.02	2	988.518	2.6633
											YAGFTGVR	None	6.5394	28.2639	870.441	870.447	2	435.724	-6.2645
											GIIAAEEVFVSDGAK	None	5.6762	41.0206	1505.79	1505.78	2	753.399	4.6222
											DVAIEVNSFSK	None	6.538	34.7761	1208.62	1208.62	2	604.812	0.6302
											FADGTPVR	None	5.9697	22.806	862.435	862.442	2	431.721	-7.3203
											LSAFAPR	None	5.7753	26.904	761.428	761.431	2	381.217	-3.666
											LGWTVIPNNLK	None	5.8162	41.6654	1254.72	1254.72	2	627.864	0.6316
											ADIVYLCSPNNPTGAAATK	Carbamidomethyl+C(7)	6.603	34.7929	1962.97	1962.96	2	981.987	4.0665
											DSVIEACER	Carbamidomethyl+C(7)	6.2643	23.7392	1078.49	1078.48	2	539.75	8.3018
			Protein fucoxanthin chlorophyll a c protein OS Phaeodactylum tricornutum strain CCAP 1055 1 GN Lhc	B7G9B9	36	678.88	23399	8.33	2	10	APGDFGLDPLK	None	6.9428	39.8473	1129.59	1129.59	2	565.299	2.3199
											YSLNEVK	None	5.65	26.3498	852.443	852.446	2	426.725	-4.2315
			Predicted protein OS Phaeodactylum tricornutum strain CCAP 1055 1 GN PHATRDRAFT 49151 PE 4 SV 1	B7G9N5	17	211.124	38493	11.88	4	24	ALADVIPGLGK	None	5.9041	40.8254	1053.63	1053.63	2	527.319	1.1362
											VYNLSGPGPITDR	None	5.4249	33.4086	1388.72	1388.72	2	694.865	4.537
											ASGVDELSSSYSPDLEK	None	5.2609	34.5456	1783.83	1783.82	2	892.421	6.4534
											QIGGDDKSFAQKCAETLEAK	DDY_Lys(20)	4.8138	40.9245	2269.13	2269.12	3	757.048	5.5441
			Predicted protein OS Phaeodactylum tricornutum strain CCAP 1055 1 GN PHATRDRAFT 49151 PE 4 SV 1	B7G9N5	20	107.058	38493	3.77	1	24	VYNLSGPGPITDR	None	5.4831	33.3133	1388.72	1388.72	2	694.864	2.6297
			Predicted protein OS Phaeodactylum tricornutum strain CCAP 1055 1 GN PHATRDRAFT 49286 PE 4 SV 1	B7GA37	10	19125.1	32141.6	43.89	11	18	ASAQPTTDLASLPR	None	9.2981	33.4032	1427.75	1427.75	2	714.378	-0.2358
											LTASADNQEVTISQQVDGDNR	None	9.2305	31.477	2261.07	2261.06	2	1131.04	2.2784
											ASTDVSGWGVSAR	None	9.0735	31.3923	1292.62	1292.62	2	646.815	-0.8347
											LNLEDNDRDVVINYNNDK	None	8.9671	34.2345	2163.04	2163.03	3	721.684	3.3104
											LNLEDNDR	None	8.6873	24.5111	988.466	988.469	2	494.737	-3.0458
											DVVINYNNDK	None	8.7566	27.773	1193.58	1193.58	2	597.293	-0.805
											SNGDISVEWER	None	8.4502	33.6923	1291.59	1291.59	2	646.299	-0.8747
											DGNFAGLDGLEPTVAWENSQQAGDLDVSYGIK	None	7.8963	45.1162	3366.6	3366.58	3	1122.87	7.3285
											SAEVTKGFDANGAR	None	7.2035	23.9893	1422.7	1422.7	3	474.905	1.8788
											DVVINYNNDKTNVK	None	7.2092	27.3999	1635.83	1635.83	3	545.95	0.6552
											SAEVTKGFDANGARVTVTPR	None	6.5031	36.4013	2076.1	2076.08	5	416.026	7.5477
			Predicted protein OS Phaeodactylum tricornutum strain CCAP 1055 1 GN PHATRDRAFT 49286 PE 4 SV 1	B7GA37	34	737.177	32141.6	21.78	4	18	ASAQPTTDLASLPR	None	6.8041	33.2274	1427.75	1427.75	2	714.38	2.4776
											LTASADNQEVTISQQVDGDNR	None	6.0606	30.9377	2261.07	2261.06	3	754.363	4.3327
											ASTDVSGWGVSAR	None	6.45	31.0772	1292.63	1292.62	2	646.817	2.6567
											LNLEDNDRDVVINYNNDK	None	5.9123	33.7919	2163.04	2163.03	3	721.685	4.8313
			Predicted protein OS Phaeodactylum tricornutum strain CCAP 1055 1 GN PHATRDRAFT 49287 PE 4 SV 1	B7GA38	10	6775.09	126886	16.8	14	92	LTASADNQEVTISQQVDGDNR	None	8.6803	31.477	2261.07	2261.06	2	1131.04	2.2784
											DGSFAGLDGLDPTLSWEHSQK	None	8.42	43.0291	2260.06	2260.05	3	754.026	5.3012
											IAPTINNQGDISVEWER	None	8.2522	39.2111	1941.97	1941.97	2	971.489	2.3911
											LTASAGGAFSVR	None	7.8658	31.8845	1136.61	1136.61	2	568.807	0.5587
											LTASADNQEVTISQQVDGDNR	None	7.2671	32.096	2261.07	2261.06	3	754.362	3.2528
											DVVINYSNDNTNVK	None	8.5108	30.0516	1594.77	1594.77	2	797.888	-1.353
											AGDLDISYGVAASARPTSDLASLPR	None	6.9904	42.611	2503.29	2503.28	3	835.102	5.3594
											EFSSMQTLPGPSGK	None	6.653	33.4303	1465.71	1465.7	3	489.241	6.2102
											MNLEENDRDVVINYSNDNTNVK	None	6.8316	31.8421	2596.18	2596.19	3	866.064	-6.0461
											GVSWKNDPFTMR	None	6.8805	26.9023	1437.7	1437.69	3	479.904	1.4709
											SAEITKGFDANGAR	None	6.5704	26.4226	1436.71	1436.71	3	479.574	-3.8641
											TLDMDELKTHLSGNVVGMR	None	6.6965	37.0735	2116.06	2116.05	3	706.025	3.6162
											EAEDANVEVLMGYNKNVCK	DDY_Lys_Michaelreaction(15)	7.4198	43.9653	2274.08	2274.08	3	758.699	2.455
			Predicted protein OS Phaeodactylum tricornutum strain CCAP 1055 1 GN PHATRDRAFT 49287 PE 4 SV 1	B7GA38	13	75.3281	126886	7.2	7	92	VAEFLTPK	None	5.1065	31.766	904.513	904.514	2	452.76	-1.3902
											LLTESIAK	None	5.1892	28.5292	874.521	874.524	2	437.764	-4.2646
											LTASAGGAFSVR	None	4.7389	31.1227	1136.61	1136.61	2	568.806	-0.2976
											EFQEWADDAEQK	None	4.8512	32.3087	1495.64	1495.63	2	748.321	1.2973
											DGSFAGLDGLDPTLSWEHSQK	None	4.9099	39.4457	2260.05	2260.05	3	754.023	0.8041
											DYTDFDK	None	5.2143	27.219	903.378	903.373	2	452.192	5.1075
											EGQAEVVLVGCGAPNR	Carbamidomethyl+C(11)	5.836	32.1126	1655.82	1655.82	2	828.412	-0.3595
			Predicted protein OS Phaeodactylum tricornutum strain CCAP 1055 1 GN PHATRDRAFT 49287 PE 4 SV 1	B7GA38	14	304.99	126886	7.97	9	92	FAVSLDDLPPPQAPR	None	6.5164	40.8145	1622.86	1622.85	2	811.932	1.6774
											VAEFLTPK	None	6.1751	31.8532	904.507	904.514	2	452.757	-7.4173
											LLTESIAK	None	6.2694	28.6466	874.517	874.524	2	437.762	-8.3995
											DYTDFDK	None	6.2896	27.3912	903.373	903.373	2	452.19	0.3972
											EFQEWADDAEQK	None	5.8952	32.404	1495.64	1495.63	2	748.323	3.2687
											LALISGR	None	6.127	30.3768	729.459	729.462	2	365.233	-3.8139
											EGQAEVVLVGCGAPNR	Carbamidomethyl+C(11)	7.0128	32.2206	1655.82	1655.82	2	828.413	1.5926
											CGGTDSFATVTDK	Carbamidomethyl+C(1)	6.4706	28.114	1358.59	1358.59	2	679.8	2.3252
											CGGTDSFATVTDKDGSEVFR	Carbamidomethyl+C(1)	5.6538	35.4789	2148.95	2148.95	3	716.989	0.7488
			Predicted protein OS Phaeodactylum tricornutum strain CCAP 1055 1 GN PHATRDRAFT 49287 PE 4 SV 1	B7GA38	18	328.358	126886	10.11	11	92	FAVSLDDLPPPQAPR	None	6.6039	40.7694	1622.85	1622.85	2	811.929	-1.9817
											LLTESIAK	None	6.5585	28.4005	874.52	874.524	2	437.763	-5.544
											DYTDFDK	None	6.278	27.0801	903.372	903.373	2	452.19	-1.3279
											EFQEWADDAEQK	None	5.7424	32.2498	1495.64	1495.63	2	748.322	2.6272
											LALISGR	None	5.7326	30.2702	729.46	729.462	2	365.234	-2.2091
											VTVTPR	None	6.0704	29.6698	672.401	672.404	1	672.401	-4.8037
											AVSTTSPLCAAK	None	5.6352	41.8023	1148.59	1148.6	2	574.797	-9.4374
											IFQEHPGR	None	4.9416	25.5641	983.556	983.506	2	492.281	50.8128
											CGGTDSFATVTDK	Carbamidomethyl+C(1)	6.3455	27.8979	1358.59	1358.59	2	679.8	3.0756
											EGQAEVVLVGCGAPNR	Carbamidomethyl+C(11)	6.5276	32.0539	1655.82	1655.82	2	828.416	4.2705
											VGPGQYLAPSVAANGDFELEYR	DDY_Arg(22)	5.2988	43.5473	2483.23	2483.22	3	828.413	0.4678
			Predicted protein OS Phaeodactylum tricornutum strain CCAP 1055 1 GN PHATRDRAFT 49287 PE 4 SV 1	B7GA38	33	206.732	126886	7.37	11	92	FAVSLDDLPPPQAPR	None	5.9827	40.7422	1622.85	1622.85	2	811.93	-0.3574
											VAEFLTPK	None	5.4899	31.583	904.512	904.514	2	452.759	-2.5235
											LLTESIAK	None	6.1224	28.2784	874.52	874.524	2	437.764	-5.2501
											EFQEWADDAEQK	None	5.9905	32.122	1495.64	1495.63	2	748.325	6.0351
											LALISGR	None	5.9523	30.0747	729.463	729.462	1	729.463	1.6166
											DYTDFDK	None	5.6652	26.9652	903.37	903.373	2	452.188	-3.7641
											VTVTPR	None	4.9215	29.4617	672.398	672.404	1	672.398	-8.3012
											EAEDANVEVLMGYNK	None	4.6265	39.5521	1681.83	1681.77	3	561.283	35.3443
											DGSEVFRYYMPDEEDRAMVQELQTK	None	5.1554	38.2734	3036.36	3036.37	2	1518.68	-4.2401
											EGQAEVVLVGCGAPNR	Carbamidomethyl+C(11)	6.3798	31.9448	1655.82	1655.82	2	828.416	4.6435
											CGGTDSFATVTDK	Carbamidomethyl+C(1)	6.0037	27.7388	1358.59	1358.59	2	679.799	1.375
			Predicted protein OS Phaeodactylum tricornutum strain CCAP 1055 1 GN PHATRDRAFT 42282 PE 4 SV 1	B7GA44	19	264.556	42547.3	7.57	3	23	VTGLNLPVR	None	5.8894	35.3452	968.59	968.589	2	484.799	1.4048
											ATVELEASDR	None	5.8888	24.8736	1090.54	1090.54	2	545.773	0.7212
											AIATVELTDK	None	6.0824	30.7024	1060.59	1060.59	2	530.798	0.1857
			Agmatinase OS Phaeodactylum tricornutum strain CCAP 1055 1 GN PHATRDRAFT 40880 PE 3 SV 1	B7GCN5	18	367.876	45336.6	15.87	5	34	APYVEDVR	None	6.2311	25.5991	948.481	948.479	2	474.744	2.0514
											ADQEIANALHLGLQGASSIEDK	None	5.7621	42.0603	2280.15	2280.15	3	760.721	1.4851
											ISALYTPYNYER	None	5.8319	36.0524	1489.74	1489.73	2	745.371	2.3473
											FGPQGIR	None	6.4935	26.542	774.427	774.426	2	387.717	1.3409
											YDATVFGVPFDGGCTYR	Carbamidomethyl+C(14)	5.8988	42.8721	1924.86	1924.85	2	962.931	0.9339
			Predicted protein OS Phaeodactylum tricornutum strain CCAP 1055 1 GN PHATRDRAFT 56243 PE 3 SV 1	B7GDG0	14	146.546	49844.1	9.98	4	35	GLGAGGNPEIGR	None	5.1658	26.0239	1097.57	1097.57	2	549.289	0.4015
											VLNIGASATR	None	5.7784	28.372	1001.57	1001.57	2	501.29	-0.7062
											ESPLDELNDVR	None	5.3304	38.9842	1286.62	1286.62	2	643.813	-2.4651
											VIGVGGGGCNAVDR	Carbamidomethyl+C(9)	5.5911	26.7629	1330.66	1330.65	2	665.831	1.7364
			Plastidic enolase OS Phaeodactylum tricornutum strain CCAP 1055 1 GN PHATRDRAFT 56468 PE 3 SV 1	B7GEF2	19	291.791	51093	7.45	3	29	IGLDVAASEFK	None	6.3709	39.0783	1149.62	1149.62	2	575.312	2.165
											VTFPGENFR	None	5.7433	35.4835	1066.53	1066.53	2	533.771	2.3358
											VNQIGSISESIAAVTK	None	5.2894	41.2952	1616.89	1616.89	2	808.947	0.5545
			Predicted protein Fragment OS Phaeodactylum tricornutum strain CCAP 1055 1 GN PHATRDRAFT bd375 P	B7S3Q7	13	1676.79	11922.3	55.14	4	12	DIQYAIEAGVVK	None	7.3418	38.1574	1305.71	1305.7	2	653.358	3.1258
											EYLQGQIGNPDGADKPNK	None	5.8908	27.6251	1943.95	1943.95	3	648.655	3.2083
											SDDNKPMLFVFHGGSGSDVKDIQYAIEAGVVK	None	5.8603	44.0227	3423.8	3423.69	4	856.705	32.3814
											LCQAAEDLK	Carbamidomethyl+C(2)	6.8528	24.0811	1047.51	1047.51	2	524.259	-3.4725
			Predicted protein Fragment OS Phaeodactylum tricornutum strain CCAP 1055 1 GN PHATRDRAFT bd375 P	B7S3Q7	18	780.199	11922.3	55.14	4	12	DIQYAIEAGVVK	None	6.6266	38.1014	1305.7	1305.7	2	653.356	-0.1206
											EYLQGQIGNPDGADKPNK	None	5.3563	27.9748	1943.95	1943.95	3	648.655	3.0413
											SDDNKPMLFVFHGGSGSDVK	None	5.7101	41.648	2136.96	2137	3	712.992	-18.2871
											LCQAAEDLK	Carbamidomethyl+C(2)	6.5082	23.9081	1047.51	1047.51	2	524.261	0.5715
			Fructose 1 6 biphosphate aldolase OS Phaeodactylum tricornutum GN FbaC2 PE 4 SV 1	Q84X64	33	83.2489	47935.2	10.93	5	29	LLPWIDGLLSASER	None	5.2371	47.7464	1569.87	1569.86	2	785.438	2.6917
											CQNILGLGEVEPADNVLGPRR	None	4.4741	41.2871	2250.19	2250.17	4	563.302	8.6869
											CQNILGLGEVEPADNVLGPR	Carbamidomethyl+C(1)	5.5389	42.7365	2151.1	2151.09	3	717.706	8.2848
			Cytochrome c6 OS Phaeodactylum tricornutum GN pet J PE 1 SV 1	Q8GTB5	12b	620.609	13294.2	15.79	3	7	EALDQYLAGGR	None	6.5391	35.2788	1192.6	1192.6	2	596.803	2.8826
											SIISQVTGGK	None	6.1192	34.3247	989.562	989.563	2	495.285	-0.7472
											TEKSIISQVTGGKNAMPAFGGR	None	4.909	40.3201	2249.2	2249.17	4	563.055	12.6248
			Phosphoglycerate kinase OS Phaeodactylum tricornutum GN PGK2 PE 3 SV 1	Q9LLY5	14	167.891	47651.2	2.9	2	33	ELQYLQGAVEEPK	None	5.9381	35.037	1503.77	1503.77	2	752.388	0.2109
											VDLNAPLATDDVTVTDDTR	None	4.8531	38.321	2031	2030.99	2	1016	6.8593

## Sheet: gel 3
Results 2D GE: Gel 3
Resuslts are sortet by Accession No. If one protein was detected in more than one excised spot, data set with highest protein score is given. Detailled results are available in tab gel3_long.
	Protein	Accession No.	Spot	Protein score	Mass (kDa)	Sequence coverage (%)	Matched Peptides	Calculated peptides
	Photosystem I ferredoxin-binding protein	A0T0B9	39	4546.64	15566.8	33.09	6	16
	50S ribosomal protein L11, chloroplastic	A0T0C2	39	1011.26	14828.4	26.95	4	11
	Cytochrome c-550	A0T0C6	51	2123.5	17722.4	33.13	4	12
	ATP synthase subunit beta, chloroplastic	A0T0D2	9	24573.7	51621	31.16	10	32
	ATP synthase subunit b, chloroplastic	A0T0E9	56	206.593	20316.7	13.41	2	18
	ATP synthase subunit alpha, chloroplastic	A0T0F1	9	1096.1	54621.6	25.15	10	35
	Actin	A5JP15	12	124.321	41839	5.31	2	38
	Myo-inositol 2-dehydrogenase putative	B5Y3B2	9	355.25	37772.2	21.33	7	27
	Phosphoribulokinase	B5Y5F0	10, 11, 12	769.247	43325.4	14.14	5	25
	Fucoxanthin chlorophyll a/c protein, lhcf type	B5Y5L4	30	617.856	20973.2	16.41	2	12
	Predicted protein, family: Thioredoxin	B7FNS4	8	831.013	24136.3	15	3	16
	Predicted protein	B7FNX7	6, 7	5298.84	24938.5	29.05	8	13
	40S ribosomal protein S12	B7FPA1	30	393.374	12718.8	29.31	3	14
	Predicted protein, domain: Rieske [2Fe-2S] iron-sulphur domain	B7FPI8	32, 33, 39	748.07	17010.4	41.72	5	11
	Predicted protein, family: Protein of unknown function DUF1517	B7FQ47	4	645.252	33258.8	17.73	5	26
	Peptidyl-prolyl cis-trans isomerase	B7FQT3	33	23716.7	17181.5	13.41	2	9
	Predicted protein	B7FR28	9	3111.57	54155.2	18.38	6	28
	Nucleoside diphosphate kinase	B7FR80	31	143.464	23663.3	7.83	2	16
	Ribulose-phosphate 3-epimerase	B7FRG3	3	628.781	27812	13.08	3	20
	ATP synthase subunit beta	B7FS46	9	18104.6	53619.2	27.35	12	30
	Triosephosphate isomerase/glyceraldehyde-3-phosphate dehydrogenase	B7FSI3	13	294.789	65350.1	7.49	4	43
	Glyceraldehyde-3-phosphate dehydrogenase	B7FSI4	14	132.651	35790.9	9.82	3	27
	Predicted protein, family: ATPase, F1 complex, gamma subunit	B7FTE2	13, 14	258.986	33166.9	10.82	3	14
	Predicted protein, domain: Domain of unknown function CP12	B7FTL9	2,3	491.299	35322.7	8.81	3	19
	Predicted protein	B7FW24	10	167.472	43206.1	9.69	5	45
	Beta chain succinyl-coa synthetase synthetase	B7FXA2	9	183.403	47621.7	9.93	4	35
	Predicted protein	B7FXS8	19	1869.09	37645.2	29.14	9	22
	Predicted protein, domains: Ubiquitin-conjugating enzyme/RWD-like; Ubiquitin-conjugating enzyme, E2	B7FZ68	33	1092.08	16690.2	25.68	3	11
	Oxygen-evolving enhancer protein 3	B7FZ94	33, 56	709.58	21586.5	31.5	5	16
	Predicted protein, family: SOUL haem-binding protein	B7G284	2, 3, 10, 15, 17, 34, 38, 41, 45, 52, 54, 56	259.738	46049.4	2.43	2	37
	Predicted protein, family: Ribosomal protein S19e	B7G3G6	32, 33	5685.04	17090.4	50.66	9	16
	Protein fucoxanthin chlorophyll a/c protein	B7G5B6	29, 30, 56, 57	3347.15	21352.7	30.15	6	11
	Protein fucoxanthin chlorophyll a/c protein	B7G5S7	29, 30, 56	1592.94	21891.1	23.04	4	10
	GLNA, glutamine synthase	B7G6Q6	9	150.532	79636.6	9.78	7	49
	Protein fucoxanthin chlorophyll a/c protein	B7G6Y1	29, 30, 56, 57	4845.78	21651.1	37	8	17
	Predicted protein	B7G8A2	6	209.417	40562.6	4.94	2	30
	Fucoxanthin chlorophyll a/c protein, deviant	B7G8E5	29, 30	868.966	21629.8	20.6	3	12
	Predicted protein	B7G8P6	1	981.244	33329.1	12.99	3	21
	Predicted protein, family: LL-diaminopimelate aminotransferase, plants and Chlamydia type	B7G959	10	141.327	48023	15.35	5	35
	Predicted protein, family: ADF/Cofilin/Destrin	B7G9I9	51	5212.85	14034	34.96	4	9
	Predicted protein	B7GA37	1, 2, 3, 4	16096.5	32141.6	37.95	8	18
	Predicted protein, domain: NAD(P)-binding domain	B7GA38	1, 2, 4, 11	5309.99	126886	12.17	10	92
	Predicted protein, domains: PUA-like domain; ATP-sulfurylase PUA-like domain; Sulphate adenylyltransferase; Rossmann-like alpha/beta/alpha sandwich fold; Sulphate adenylyltransferase catalytic domain	B7GA44	9	593.408	42547.3	14.1	5	23
	Predicted protein	B7GA70	3	308.701	21928.2	12.89	3	14
	Dihydrolipoamide succinyltransferase	B7GBE7	9	221.452	40052.7	6.9	2	21
	Predicted protein, family: Ornithine/putrescine carbamoyltransferase	B7GBF1	13	209.489	38464.9	12.25	4	24
	Ferredoxin-NADP reductase	B7GCT8	13	324.44	37939.3	9.41	3	27
	Predicted protein, family: Eukaryotic porin/Tom40	B7GDE6	37, 38	274.026	27078.1	15.15	4	17
	Plastidic enolase	B7GEF2	9	273.117	51093	12.01	5	29
	Predicted protein, family: Malate dehydrogenase, type 1	B7GEG9	14	799.394	35907.2	17.97	5	23
	Fucoxanthin-chlorophyll a-c binding protein C, chloroplastic	Q08586	2, 3, 4	701.642	21319.5	15.74	3	14

## Sheet: gel3_long
		Detailled results 2D GE: Gel 3
		Resuslts are sortet by Accession No. Pepetides curated as "2" are listet here, peptides curated as "1" or "0" are usually not listed. Hence, sometimes number of machted peptides is larger than the given peptide sequences.
		Exceptions are color coded:		peptide curated 1
		Protein	Accession No.	spot	protein score	Mass (kDa)	Sequence coverage (%)	matched Peptides	calculated peptides	peptide sequence	Peptide modification	Peptide Score	Retention time (min)	Peptide calculated m/z	Peptide m/z z=1	Peptide z	Peptide m/z	peptide error (ppm)
		Photosystem I ferredoxin binding protein OS Phaeodactylum tricornutum strain CCAP 1055 1 GN psaD P	A0T0B9	39	4546.64	15566.8	33.09	6	16	SGENLLYLAR	None	8.2019	38.8295	1135.61	1135.61	2	568.308	-2.1116
										YAITWTSPK	None	7.7937	34.6909	1066.55	1066.56	2	533.78	-3.9054
										FSGINTYES	None	7.7113	31.8817	1017.45	1017.45	1	1017.45	-0.364
										DFSIGK	None	7.6282	27.3504	666.344	666.346	1	666.344	-2.5178
										EQCLALGTQLR	Carbamidomethyl+C(3)	8.116	33.6546	1288.67	1288.67	2	644.838	0.3331
										KEQCLALGTQLR	Carbamidomethyl+C(4)	7.5187	32.0042	1416.77	1416.76	2	708.887	2.5657
		RK11 PHATC 50S ribosomal protein L11 chloroplastic OS Phaeodactylum tricornutum strain CCAP 1055 1	A0T0C2	39	1011.26	14828.4	26.95	4	11	TPPASVLLANAAK	None	6.6076	35.9226	1252.73	1252.73	2	626.868	1.6851
										TQLEEIANIK	None	6.5518	34.663	1158.64	1158.64	2	579.824	3.4372
										LPDLNTTK	None	6.8016	27.0656	901.5	901.499	2	451.253	0.9821
										IVEGTAR	None	5.8735	31.6852	745.417	745.42	1	745.417	-4.4577
		CY550 PHATC Cytochrome c 550 OS Phaeodactylum tricornutum strain CCAP 1055 1 GN psbV PE 3 SV 1	A0T0C6	51	2123.5	17722.4	33.13	4	12	TIVLTPEQVK	None	7.5135	32.7647	1127.67	1127.67	2	564.337	0.248
										TNPNVGLDPEALSLATPR	None	7.2612	41.1876	1864.98	1864.98	2	932.995	3.0795
										NPTTYDGLESIAEVHPSIK	None	6.4622	39.985	2071.05	2071.03	3	691.02	6.2127
										SADIYPR	None	6.557	23.0122	821.415	821.415	2	411.211	-0.0915
		ATPB PHATC ATP synthase subunit beta chloroplastic OS Phaeodactylum tricornutum strain CCAP 1055 1	A0T0D2	9	24573.7	51621	31.16	10	32	FTQAGSEVSALLGR	None	9.2497	40.3862	1435.76	1435.75	2	718.381	1.1693
										IGLFGGAGVGK	None	8.9547	38.1547	975.562	975.562	2	488.285	-0.3029
										VVDLLAPYR	None	8.7108	40.4618	1045.6	1045.6	2	523.305	-1.2921
										IFNVIGEPVDEQGEVK	None	8.9924	39.7268	1772.92	1772.91	2	886.963	6.5408
										GVEAIDLGTPINVPVGTPTLGR	None	9.4026	43.0562	2176.2	2176.2	2	1088.6	2.1516
										YDETLPIHR	None	8.5814	28.647	1143.58	1143.58	2	572.295	2.2816
										GYVTQIIGPVLDIK	None	8.9558	44.6903	1515.88	1515.88	2	758.445	2.713
										DAPAFTELETKPSIFETGIK	None	7.4636	42.6751	2194.14	2194.13	3	732.051	5.0632
										IILDDNTETIVEVQQLLGDNK	None	7.3713	45.4689	2370.26	2370.24	3	790.759	9.3425
										QDVLLFIDNIFR	None	7.4318	49.5703	1492.82	1492.82	2	746.914	2.8414
		ATPF PHATC ATP synthase subunit b chloroplastic OS Phaeodactylum tricornutum strain CCAP 1055 1 G	A0T0E9	56	206.593	20316.7	13.41	2	18	VLLESEVFGAK	None	5.6467	40.2282	1191.66	1191.66	2	596.336	2.5281
										QLNQANLVISEIR	None	5.3275	40.3335	1497.85	1497.84	2	749.428	7.6203
		ATPA PHATC ATP synthase subunit alpha chloroplastic OS Phaeodactylum tricornutum strain CCAP 1055	A0T0F1	9	1096.1	54621.6	25.15	10	35	IAQIPVGDEFLGR	None	6.8962	41.0438	1414.76	1414.77	2	707.886	-3.0636
										VVSPLGVAIDGK	None	7.0141	38.0622	1154.68	1154.68	2	577.845	3.5744
										TTNQFTEEAESSLK	None	6.8921	33.7418	1584.75	1584.74	2	792.878	6.1964
										ASTIAQVVNVLEEK	None	6.5725	43.4913	1500.82	1500.83	2	750.916	-1.3608
										VDNIGTVLQVGDGIAR	None	6.7367	41.3025	1626.88	1626.88	2	813.946	1.8297
										QILEGSTVK	None	6.4061	25.0324	974.553	974.552	2	487.78	1.078
										ATLIVYDDLTK	None	6.5245	39.7143	1251.68	1251.68	2	626.346	1.0551
										INIRPDEISSIIR	None	6.13	40.9243	1525.87	1525.87	3	509.295	0.8477
										EAYPGDVFYLHSR	None	6.5049	38.0116	1553.74	1553.74	2	777.376	3.9102
										EAILESKEAFSK	None	5.6824	39.9769	1351.71	1351.71	2	676.359	0.8906
		Actin OS Phaeodactylum tricornutum PE 2 SV 1	A5JP15	12	124.321	41839	5.31	2	38	AGFAGDDAPR	None	5.0033	23.5757	976.451	976.448	2	488.729	3.1494
										GYSLTTTAER	None	5.683	27.0847	1098.54	1098.54	2	549.775	1.1248
		Myo inositol 2 dehydrogenase putative Fragment OS Phaeodactylum tricornutum strain CCAP 1055 1 G	B5Y3B2	9	355.25	37772.2	21.33	7	27	DPSPPPASYVK	None	5.7309	26.6081	1157.59	1157.58	2	579.299	6.33
										APGVTPVIVSNPTVSK	None	6.1735	33.8389	1565.9	1565.89	2	783.452	4.0337
										TIADFEGSEK	None	5.6677	27.9368	1096.52	1096.52	2	548.763	2.0691
										QSSFGYDQR	None	5.9541	23.8138	1087.48	1087.48	2	544.246	3.8737
										QYNIPR	None	5.3242	24.8875	790.421	790.421	2	395.714	0.2773
										SAAENRWVTFREI	None	5.4607	38.7919	1578.82	1578.8	2	789.916	13.7752
										FDTASCLVR	Carbamidomethyl+C(6)	6.0184	30.7253	1068.51	1068.51	2	534.76	-1.075
		Phosphoribulokinase OS Phaeodactylum tricornutum strain CCAP 1055 1 GN Prk PE 3 SV 1	B5Y5F0	10	665.479	43325.4	14.39	4	25	LAYYPEEFFGK	None	7.0459	42.324	1363.66	1363.66	2	682.333	1.3926
										LSSPAPGIK	None	6.7004	25.7168	869.508	869.509	2	435.258	-1.3985
										LTNIFGGDVVGPLGGGFDK	None	5.623	44.7028	1862.98	1862.96	2	931.992	6.6438
										EGQTPIIIGVAADSGCGK	Carbamidomethyl+C(16)	6.4756	37.4985	1772.9	1772.88	2	886.952	6.205
		Phosphoribulokinase OS Phaeodactylum tricornutum strain CCAP 1055 1 GN Prk PE 3 SV 1	B5Y5F0	11	769.247	43325.4	14.14	5	25	LAYYPEEFFGK	None	6.98	42.4708	1363.65	1363.66	2	682.331	-1.6863
										LSSPAPGIK	None	7.1279	25.7943	869.508	869.509	2	435.258	-0.7795
										LDQDDK	None	5.9277	27.2175	733.352	733.336	1	733.352	21.5651
										KPDFDAYIDPQK	None	5.4516	38.3273	1436.7	1436.71	2	718.853	-4.9807
										EGQTPIIIGVAADSGCGK	Carbamidomethyl+C(16)	5.8145	37.8771	1772.9	1772.88	2	886.953	7.6129
		Phosphoribulokinase OS Phaeodactylum tricornutum strain CCAP 1055 1 GN Prk PE 3 SV 1	B5Y5F0	12	149.13	43325.4	2.27	1	25	LSSPAPGIK	None	5.9906	25.9487	869.507	869.509	2	435.257	-2.2204
		Fucoxanthin chlorophyll a c protein lhcf type OS Phaeodactylum tricornutum strain CCAP 1055 1 GN	B5Y5L4	30	617.856	20973.2	16.41	2	12	FPGDIAPGLK	None	6.7002	35.9982	1014.56	1014.56	2	507.785	1.2751
										AFENEAGVIQPTGFFDPFGLSK	None	6.0431	46.6154	2371.19	2371.16	3	791.067	11.1412
		Predicted protein OS Phaeodactylum tricornutum strain CCAP 1055 1 GN PHATRDRAFT 42566 PE 4 SV 1	B7FNS4	8	831.013	24136.3	15	3	16	LEAAEAEFK	None	6.7947	28.1831	1007.51	1007.5	2	504.257	1.4881
										SFDDLATFAK	None	6.6468	39.5995	1114.54	1114.54	2	557.776	2.4813
										YGDPAGLEDYQGSR	None	6.5655	30.4135	1527.68	1527.67	2	764.343	4.5736
		Predicted protein OS Phaeodactylum tricornutum strain CCAP 1055 1 GN PHATRDRAFT 42612 PE 4 SV 1	B7FNX7	6	5298.84	24938.5	29.05	8	13	AQDSLQGTLDK	None	8.1116	27.0607	1175.59	1175.59	2	588.299	0.7972
										APVSSSALVPIK	None	8.5358	34.6336	1168.69	1168.69	2	584.85	-0.2978
										AGELNEEYK	None	7.9644	22.7498	1052.49	1052.49	2	526.747	-2.6071
										YEILK	None	7.8288	27.6989	665.388	665.387	1	665.388	1.4127
										MDGDVPDIVQAVSK	None	6.2918	40.622	1473.74	1473.73	2	737.371	6.846
										TGIQIYNYFATLDEK	None	6.3028	44.9966	1775.89	1775.88	2	888.449	3.8144
										AGELNEEYKLTDK	None	6.2523	41.1787	1509.74	1509.74	2	755.373	-3.2331
										AGELNEEYK	TAMRA-PUA_Lys_Michaelreaction(9)	6.5979	42.7863	1713.81	1713.8	2	857.408	3.0967
		Predicted protein OS Phaeodactylum tricornutum strain CCAP 1055 1 GN PHATRDRAFT 42612 PE 4 SV 1	B7FNX7	7	1592.96	24938.5	19.5	4	13	AQDSLQGTLDK	None	6.6454	26.9848	1175.6	1175.59	2	588.301	4.5362
										APVSSSALVPIK	None	7.6349	34.3111	1168.7	1168.69	2	584.851	1.2963
										AGELNEEYK	None	6.4785	22.7374	1052.49	1052.49	2	526.749	0.1947
										TGIQIYNYFATLDEK	None	6.0826	41.0271	1775.88	1775.88	2	888.444	-1.8854
		40S ribosomal protein S12 Fragment OS Phaeodactylum tricornutum strain CCAP 1055 1 GN PHATRDRAFT	B7FPA1	30	393.374	12718.8	29.31	3	14	ALSVLLDFLK	None	6.2541	47.6261	1118.69	1118.68	2	559.848	5.2694
										TSCAVVTDFGEETR	Carbamidomethyl+C(3)	7.3037	33.0892	1571.7	1571.7	2	786.354	-0.2784
										ELGAWCGLAK	Carbamidomethyl+C(6)	6.4489	36.9616	1104.55	1104.55	2	552.779	0.5769
		Predicted protein Fragment OS Phaeodactylum tricornutum strain CCAP 1055 1 GN PHATRDRAFT 9046 PE	B7FPI8	32	489.911	17010.4	28.83	3	11	LLGGAFTPSGVPTYPVR	None	6.1386	41.4566	1731.95	1731.94	2	866.477	2.2948
										VNPDGTIQDPVLGTK	None	6.0207	33.1965	1553.82	1553.82	2	777.416	5.0116
										TGDVVGAWCPSGIGK	Carbamidomethyl+C(9)	5.5711	37.0357	1503.73	1503.73	2	752.37	4.4585
		Predicted protein Fragment OS Phaeodactylum tricornutum strain CCAP 1055 1 GN PHATRDRAFT 9046 PE	B7FPI8	33	748.07	17010.4	41.72	5	11	VNPDGTIQDPVLGTK	None	6.4863	33.5872	1553.82	1553.82	2	777.414	2.6339
										LLGGAFTPSGVPTYPVR	None	6.2961	41.8503	1731.95	1731.94	2	866.479	4.9229
										GSVYALGDK	None	6.1116	26.7709	909.477	909.468	2	455.242	9.998
										TGDVVGAWCPSGIGK	Carbamidomethyl+C(9)	5.8685	37.5639	1503.73	1503.73	2	752.37	4.3179
										CPPVNQPLSFGK	Carbamidomethyl+C(1)	6.1764	34.0853	1343.68	1343.68	2	672.345	3.0109
		Predicted protein Fragment OS Phaeodactylum tricornutum strain CCAP 1055 1 GN PHATRDRAFT 9046 PE	B7FPI8	39	2961.07	17010.4	34.36	4	11	LLGGAFTPSGVPTYPVR	None	7.6412	41.4249	1731.94	1731.94	2	866.475	0.4176
										VNPDGTIQDPVLGTK	None	7.5912	33.0592	1553.82	1553.82	2	777.414	2.856
										GSVYALGDK	None	7.045	26.2275	909.469	909.468	2	455.238	1.079
										TGDVVGAWCPSGIGK	Carbamidomethyl+C(9)	6.6245	36.9329	1503.73	1503.73	2	752.369	3.1152
		Predicted protein OS Phaeodactylum tricornutum strain CCAP 1055 1 GN PHATRDRAFT 32071 PE 4 SV 1	B7FQ47	4	645.252	33258.8	17.73	5	26	VFEDEGPLGK	None	6.5431	31.0747	1090.54	1090.54	2	545.775	0.3667
										ADDDSSYGLAR	None	6.4247	24.8365	1169.51	1169.51	2	585.26	5.3589
										SPSSILGLLER	None	6.6157	44.0361	1171.67	1171.67	2	586.339	1.8797
										IQVALTAGDR	None	5.9525	29.96	1043.59	1043.58	2	522.297	2.2332
										AESTFNTWADK	None	5.7337	31.9031	1269.58	1269.57	2	635.294	5.6073
		Peptidyl prolyl cis trans isomerase OS Phaeodactylum tricornutum strain CCAP 1055 1 GN PHATRDRAFT	B7FQT3	33	23716.7	17181.5	13.41	2	9	FADENFQLK	None	8.8133	34.6805	1111.54	1111.54	2	556.275	0.3614
										AVEGVGSGSGATR	None	8.5804	18.8568	1147.57	1147.57	2	574.287	-2.2794
		Predicted protein OS Phaeodactylum tricornutum strain CCAP 1055 1 GN PHATRDRAFT 43233 PE 4 SV 1	B7FR28	9	3111.57	54155.2	18.38	6	28	VQQAFPGAATNDQLVAK	None	8.0926	33.2212	1757.92	1757.92	2	879.466	3.9386
										QNQAEIDALK	None	7.9853	27.3146	1129.58	1129.58	2	565.296	0.1313
										AAELSDFLAQAYEDK	None	7.7668	43.1138	1670.78	1670.79	2	835.896	-3.9288
										DNQNNVLDNLLYEK	None	7.7897	42.9982	1691.82	1691.82	2	846.415	0.1088
										AQIESLQSQSSGAASKPSAPPK	None	6.9481	25.3305	2169.13	2169.11	3	723.715	6.5887
		Nucleoside diphosphate kinase 3 OS Phaeodactylum tricornutum strain CCAP 1055 1 GN NDK3 PE 3 SV 1	B7FR80	31	143.464	23663.3	7.83	2	16	GDFSIDLGR	None	5.541	37.1807	979.488	979.484	2	490.248	3.8761
										AVDASVYE	None	5.2234	27.5168	853.393	853.394	1	853.393	-1.2986
		Ribulose phosphate 3 epimerase OS Phaeodactylum tricornutum strain CCAP 1055 1 GN Rpe PE 3 SV 1	B7FRG3	3	628.781	27812	13.08	3	20	AGLVFNPATSLDAAK	None	6.8025	40.9627	1474.8	1474.79	2	737.901	3.5566
										LEIDGGVK	None	5.9775	26.9762	830.459	830.462	2	415.733	-2.8903
										QLIDDAGIDCR	Carbamidomethyl+C(10)	6.8045	31.9245	1275.6	1275.6	2	638.303	-0.7447
		ATP synthase subunit beta OS Phaeodactylum tricornutum strain CCAP 1055 1 GN atpB PE 3 SV 1	B7FS46	9	18104.6	53619.2	27.35	12	30	FTQAGSEVSALLGR	None	9.0755	40.3862	1435.76	1435.75	2	718.381	1.1693
										IGLFGGAGVGK	None	8.6087	38.1547	975.562	975.562	2	488.285	-0.3029
										VVDLLAPYAK	None	8.6414	40.124	1088.63	1088.63	2	544.82	-2.2418
										SQDILVTGIK	None	8.7439	34.9446	1073.62	1073.62	2	537.313	-0.4041
										AAPTFTEQGR	None	8.8609	23.8776	1077.53	1077.53	2	539.269	-0.7826
										SIAELGIYPAVDPLDSTSR	None	8.8854	43.3811	2004.03	2004.03	2	1002.52	-0.2769
										VALTGLAIAEYFR	None	8.3293	45.5833	1423.8	1423.79	2	712.404	4.6325
										DILVTGIK	None	7.5342	34.9426	858.53	858.529	1	858.53	0.4429
										LLQDYK	None	7.1965	24.3641	779.427	779.43	2	390.217	-4.1729
										FVSLEK	None	8.2609	26.879	722.401	722.408	2	361.704	-10.6183
										IINVIGEPVDEKGPIFLSK	None	7.7769	42.1016	2068.18	2068.17	3	690.064	4.4549
										CVDTGAPIQVPVGPDTLGR	Carbamidomethyl+C(1)	8.8197	39.8736	1951.99	1951.99	2	976.499	-0.0351
		Triosephosphate isomerase glyceraldehyde 3 phosphate dehydrogenase OS Phaeodactylum tricornutum str	B7FSI3	13	294.789	65350.1	7.49	4	43	AGIALTDDFVK	None	6.2498	39.7918	1149.62	1149.62	2	575.311	0.0993
										VVNDEFGLK	None	5.976	32.032	1020.54	1020.54	2	510.772	1.2033
										ASAHMAGGAKK	None	5.2735	25.5589	1028.54	1028.53	2	514.774	9.8455
										AACYNIIPSSTGAAK	Carbamidomethyl+C(3)	6.2929	32.8552	1523.76	1523.75	2	762.382	2.6978
		Predicted protein OS Phaeodactylum tricornutum strain CCAP 1055 1 GN GapC4 PE 3 SV 1	B7FSI4	14	132.651	35790.9	9.82	3	27	VVNDEFGLK	None	5.2989	32.1836	1020.54	1020.54	2	510.772	0.1604
										EAGTITVGENEIK	None	5.3661	30.4014	1360.7	1360.7	2	680.855	4.8205
										AGIALTDDFVK	None	5.0005	39.7946	1149.62	1149.62	2	575.312	2.2601
		Predicted protein OS Phaeodactylum tricornutum strain CCAP 1055 1 GN PHATRDRAFT 18398 PE 3 SV 1	B7FTE2	13	258.986	33166.9	10.82	3	14	LVEGATFDELPQK	None	5.6188	34.9632	1446.75	1446.75	2	723.881	4.39
										DADIVLIGDK	None	6.1143	36.3229	1058.57	1058.57	2	529.789	-1.6749
										QIFNQIQSTK	None	5.3103	39.8536	1206.64	1206.65	2	603.826	-3.1293
		Predicted protein OS Phaeodactylum tricornutum strain CCAP 1055 1 GN PHATRDRAFT 18398 PE 3 SV 1	B7FTE2	14	399.182	33166.9	3.28	1	14	DADIVLIGDK	None	6.6866	36.3804	1058.57	1058.57	2	529.791	1.0075
		Predicted protein OS Phaeodactylum tricornutum strain CCAP 1055 1 GN PHATRDRAFT 44297 PE 4 SV 1	B7FTL9	2	89.3648	35322.7	5.78	2	19	NQPAPDSPQVR	None	5.0738	20.7472	1208.6	1208.6	2	604.806	2.1053
										TLADDLQK	None	5.2187	26.7409	903.476	903.478	2	452.241	-2.6983
		Predicted protein OS Phaeodactylum tricornutum strain CCAP 1055 1 GN PHATRDRAFT 44297 PE 4 SV 1	B7FTL9	3	491.299	35322.7	8.81	3	19	NQPAPDSPQVR	None	6.7397	20.689	1208.6	1208.6	2	604.805	1.4562
										TLADDLQK	None	6.2303	26.7186	903.478	903.478	2	452.243	-0.5927
										QYGATSPEAR	None	5.7331	18.6356	1079.51	1079.51	2	540.261	2.4178
		Predicted protein OS Phaeodactylum tricornutum strain CCAP 1055 1 GN PHATRDRAFT 44902 PE 3 SV 1	B7FW24	10	167.472	43206.1	9.69	5	45	NVTYLVETVK	None	4.9843	35.525	1165.65	1165.65	2	583.33	6.2672
										AVYDTEQVVAEK	None	5.3181	28.7136	1351.68	1351.67	2	676.345	5.9481
										LEVPFSLAK	None	5.7903	41.1895	1003.58	1003.58	2	502.296	2.4185
										DFQDIK	None	5.2648	37.4621	765.379	765.378	1	765.379	0.9438
										WALHYYNIPSGK	None	4.696	38.6487	1448.78	1448.73	2	724.895	34.8503
		Beta chain succinyl coa synthetase synthetase OS Phaeodactylum tricornutum strain CCAP 1055 1 GN P	B7FXA2	9	183.403	47621.7	9.93	4	35	LQGTNVNEAK	None	5.3031	26.7724	1073.56	1073.56	2	537.284	1.984
										GSQGPLLVASPR	None	5.5524	31.7894	1181.66	1181.66	2	591.336	1.1104
										VNFDDNAEFR	None	4.919	32.5087	1226.55	1226.54	2	613.779	5.2788
										AFEILNSDSQVK	None	5.8118	36.1942	1350.69	1350.69	2	675.849	0.8008
		Predicted protein OS Phaeodactylum tricornutum strain CCAP 1055 1 GN PHATRDRAFT 45465 PE 4 SV 1	B7FXS8	19	1869.09	37645.2	29.14	9	22	IELLQGPNNNK	None	7.4032	31.7639	1239.67	1239.67	2	620.34	2.6682
										VYVEDGSLRPFR	None	7.0029	34.2849	1437.75	1437.75	3	479.922	2.5632
										TWSFPNPSVER	None	7.51	38.96	1319.64	1319.64	2	660.322	-0.4364
										LTALEQQQNR	None	7.3191	22.34	1200.63	1200.63	2	600.821	0.9003
										SAVIVQGGSLK	None	7.1854	27.7492	1058.62	1058.62	2	529.814	0.4927
										GPSSSSPASVLDAR	None	6.5893	30.7702	1330.66	1330.66	2	665.835	2.2185
										IIQGGALR	None	6.4047	23.8108	827.509	827.51	2	414.258	-0.7614
										GPNTIAIR	None	6.038	25.3745	841.485	841.489	2	421.246	-5.3337
										GTDGLSPTVSYLDSNGK	None	5.6238	41.3585	1710.74	1710.82	2	855.872	-47.0445
		Predicted protein OS Phaeodactylum tricornutum strain CCAP 1055 1 GN PHATRDRAFT 20308 PE 4 SV 1	B7FZ68	33	1092.08	16690.2	25.68	3	11	TPAGEVVIVPR	None	7.1414	33.0593	1137.66	1137.66	2	569.335	-0.5283
										LLEELER	None	6.5382	32.9147	901.499	901.499	2	451.253	0.184
										FVSKINMNCVDSKTGVVSDK	None	6.0448	41.1419	2171.05	2171.08	2	1086.03	-14.0409
		Oxygen evolving enhancer protein 3 OS Phaeodactylum tricornutum strain CCAP 1055 1 GN OEE3 PE 4 SV	B7FZ94	33	422.727	21586.5	12	4	16	DTNPEYLAR	None	6.2768	26.6358	1078.52	1078.52	2	539.764	4.2784
										LPAYIEK	None	6.1671	28.5164	833.474	833.477	2	417.24	-3.6552
										GAIDFLGK	None	5.8997	37.8782	820.453	820.456	2	410.73	-3.6393
										LALVFSLFATAAAFSQEASR	None	5.0173	40.1546	2100.02	2100.11	2	1050.51	-44.5879
		Oxygen evolving enhancer protein 3 OS Phaeodactylum tricornutum strain CCAP 1055 1 GN OEE3 PE 4 SV	B7FZ94	56	709.58	21586.5	31.5	5	16	DTNPEYLAR	None	6.5829	26.499	1078.52	1078.52	2	539.761	-0.5128
										LPAYIEK	None	6.6997	28.374	833.473	833.477	2	417.24	-3.9583
										LYSPYSVYGEVGNPDSLYK	None	5.7434	41.4265	2151.04	2151.03	2	1076.02	5.806
										GAIDFLGK	None	6.3094	37.4812	820.451	820.456	2	410.729	-6.5069
										LALVFSLFATAAAFSQEASR	None	5.3385	40.9406	2100.06	2100.11	2	1050.53	-27.0288
		Predicted protein OS Phaeodactylum tricornutum strain CCAP 1055 1 GN PHATRDRAFT 37136 PE 4 SV 1	B7G284	2	100.217	46049.4	2.43	2	37	ISSPELSASR	None	5.6015	26.1642	1046.55	1046.55	2	523.778	0.3875
										AFVSNSNEIR	None	4.1548	33.1413	1136.59	1136.57	2	568.8	20.3141
		Predicted protein OS Phaeodactylum tricornutum strain CCAP 1055 1 GN PHATRDRAFT 37136 PE 4 SV 1	B7G284	3	90.3536	46049.4	2.43	1	37	ISSPELSASR	None	5.5268	26.1303	1046.55	1046.55	2	523.777	-0.6523
		Predicted protein OS Phaeodactylum tricornutum strain CCAP 1055 1 GN PHATRDRAFT 37136 PE 4 SV 1	B7G284	10	113.704	46049.4	2.43	2	37	ISSPELSASR	None	5.6709	26.4518	1046.55	1046.55	2	523.778	0.1371
										SANGKPASPAVVTIEK	None	4.6016	41.5254	1568.79	1568.86	2	784.9	-44.9882
		Predicted protein OS Phaeodactylum tricornutum strain CCAP 1055 1 GN PHATRDRAFT 37136 PE 4 SV 1	B7G284	15	91.3894	46049.4	2.43	2	37	ISSPELSASR	None	5.4798	26.296	1046.55	1046.55	2	523.777	-1.4901
										LNEVSIGIQLR	None	4.5842	35.907	1241.75	1241.72	2	621.378	22.0431
		Predicted protein OS Phaeodactylum tricornutum strain CCAP 1055 1 GN PHATRDRAFT 37136 PE 4 SV 1	B7G284	17	107.704	46049.4	2.43	1	37	ISSPELSASR	None	5.6794	26.2964	1046.55	1046.55	2	523.777	-1.3313
		Predicted protein OS Phaeodactylum tricornutum strain CCAP 1055 1 GN PHATRDRAFT 37136 PE 4 SV 1	B7G284	34	176.124	46049.4	2.43	1	37	ISSPELSASR	None	6.1065	26.1412	1046.55	1046.55	2	523.777	-0.424
		Predicted protein OS Phaeodactylum tricornutum strain CCAP 1055 1 GN PHATRDRAFT 37136 PE 4 SV 1	B7G284	38	214.481	46049.4	2.43	2	37	ISSPELSASR	None	6.2537	26.3221	1046.55	1046.55	2	523.778	0.244
										TLSSPDDDAR	None	5.0069	29.7741	1076.5	1076.49	2	538.756	17.5953
		Predicted protein OS Phaeodactylum tricornutum strain CCAP 1055 1 GN PHATRDRAFT 37136 PE 4 SV 1	B7G284	41	160.659	46049.4	2.43	2	37	ISSPELSASR	None	5.9987	26.0744	1046.54	1046.55	2	523.776	-2.679
										TLSSPDDDAR	None	4.8217	29.2323	1076.5	1076.49	2	538.753	11.6166
		Predicted protein OS Phaeodactylum tricornutum strain CCAP 1055 1 GN PHATRDRAFT 37136 PE 4 SV 1	B7G284	45	78.0218	46049.4	2.43	1	37	ISSPELSASR	None	5.3993	26.1257	1046.55	1046.55	2	523.777	-1.3413
		Predicted protein OS Phaeodactylum tricornutum strain CCAP 1055 1 GN PHATRDRAFT 37136 PE 4 SV 1	B7G284	52	104.83	46049.4	2.43	1	37	ISSPELSASR	None	5.6559	26.1562	1046.54	1046.55	2	523.776	-3.6251
		Predicted protein OS Phaeodactylum tricornutum strain CCAP 1055 1 GN PHATRDRAFT 37136 PE 4 SV 1	B7G284	54	259.738	46049.4	2.43	2	37	ISSPELSASR	None	6.4345	25.6549	1046.55	1046.55	2	523.778	-0.007
										LNEVSIGIQLR	None	4.7372	38.7091	1241.75	1241.72	2	621.378	22.6119
		Predicted protein OS Phaeodactylum tricornutum strain CCAP 1055 1 GN PHATRDRAFT 37136 PE 4 SV 1	B7G284	56	73.8474	46049.4	2.43	1	37	ISSPELSASR	None	5.3516	26.2325	1046.55	1046.55	2	523.777	-1.5414
		Predicted protein OS Phaeodactylum tricornutum strain CCAP 1055 1 GN PHATRDRAFT 51066 PE 4 SV 1	B7G3G6	32	2078.75	17090.4	26.32	4	16	VSVVGQQDLDR	None	7.5112	27.7124	1215.63	1215.63	2	608.319	-2.049
										DVAATDFIK	None	7.2495	34.8366	979.507	979.51	2	490.257	-2.512
										IAGTVFR	None	6.9358	28.3269	763.443	763.446	2	382.225	-3.4228
										ELAPYGDDWYYIR	None	6.7872	42.2735	1660.77	1660.76	2	830.887	1.9074
		Predicted protein OS Phaeodactylum tricornutum strain CCAP 1055 1 GN PHATRDRAFT 51066 PE 4 SV 1	B7G3G6	33	5685.04	17090.4	50.66	9	16	VSVVGQQDLDR	None	8.2823	28.1192	1215.63	1215.63	2	608.32	-0.1975
										DVAATDFIK	None	7.9759	35.0488	979.507	979.51	2	490.257	-2.5143
										VYLRPGVGIGQLQK	None	7.1715	40.5683	1527.9	1527.9	3	509.973	1.7334
										ELAPYGDDWYYIR	None	8.0256	42.4383	1660.77	1660.76	2	830.887	1.7229
										IAGTVFR	None	7.2832	29.6311	763.445	763.446	2	382.226	-1.1946
										FDLPVWSDTVK	None	7.259	43.2497	1306.67	1306.67	2	653.838	1.4799
										SYAEHLK	None	6.6766	21.4462	847.433	847.431	2	424.22	2.8887
										NSDKFDLPVWSDTVK	None	6.9818	42.7893	1750.87	1750.86	3	584.295	4.2408
										RVSVVGQQDLDR	None	6.3153	30.1886	1371.74	1371.73	2	686.374	5.5197
		Protein fucoxanthin chlorophyll a c protein OS Phaeodactylum tricornutum strain CCAP 1055 1 GN Lhc	B7G5B6	29	2630.33	21352.7	29.65	5	11	AIELNQGR	None	7.6049	23.0016	900.486	900.49	2	450.747	-4.2338
										LPGNIDYSGTK	None	7.2729	28.7526	1164.59	1164.59	2	582.798	-0.2586
										FTDIPGGFDALSAISK	None	7.5515	43.4627	1638.84	1638.84	2	819.923	1.3549
										GEFVGDFR	None	6.7451	33.144	926.434	926.437	2	463.721	-2.3552
										NDAIDFGWDTFDEETK	None	6.4292	43.5546	1902.81	1902.8	2	951.91	5.5128
		Protein fucoxanthin chlorophyll a c protein OS Phaeodactylum tricornutum strain CCAP 1055 1 GN Lhc	B7G5B6	30	3347.15	21352.7	30.15	6	11	AIELNQGR	None	7.6639	22.7824	900.482	900.49	2	450.745	-8.0152
										LPGNIDYSGTK	None	7.1842	28.6164	1164.59	1164.59	2	582.8	2.4898
										FTDIPGGFDALSAISK	None	7.848	43.4822	1638.84	1638.84	2	819.925	3.1894
										GEFVGDFR	None	7.2597	32.9741	926.434	926.437	2	463.721	-2.6385
										NDAIDFGWDTFDEETK	None	7.0939	43.5671	1902.81	1902.8	2	951.908	3.4297
										RAIELNQGR	None	7.5096	21.2756	1056.59	1056.59	2	528.8	1.3246
		Protein fucoxanthin chlorophyll a c protein OS Phaeodactylum tricornutum strain CCAP 1055 1 GN Lhc	B7G5B6	56	1470.03	21352.7	21.61	4	11	AIELNQGR	None	7.0055	23.0221	900.483	900.49	2	450.745	-7.894
										LPGNIDYSGTK	None	6.5514	28.9015	1164.59	1164.59	2	582.8	2.8995
										FTDIPGGFDALSAISK	None	7.1445	43.5342	1638.84	1638.84	2	819.922	-0.3345
										GEFVGDFR	None	6.6784	33.3929	926.434	926.437	2	463.721	-3.0548
		Protein fucoxanthin chlorophyll a c protein OS Phaeodactylum tricornutum strain CCAP 1055 1 GN Lhc	B7G5B6	57	456.469	21352.7	9.55	2	11	AIELNQGR	None	6.4892	23.4321	900.484	900.49	2	450.745	-6.6467
										LPGNIDYSGTK	None	5.2963	29.6793	1164.6	1164.59	2	582.802	5.729
		Protein fucoxanthin chlorophyll a c protein OS Phaeodactylum tricornutum strain CCAP 1055 1 GN Lhc	B7G5S7	29	1592.94	21891.1	23.04	4	10	LPGTIDFAGTK	None	7.4457	35.5656	1119.6	1119.6	2	560.306	-0.5243
										QYNVELNQGR	None	7.1096	26.6978	1220.6	1220.6	2	610.805	1.2101
										DWVGGESVGDFR	None	6.7989	38.0069	1323.6	1323.6	2	662.304	3.8203
										YIDFGWDSFSDEEK	None	5.6644	43.4428	1737.74	1737.73	2	869.371	4.175
		Protein fucoxanthin chlorophyll a c protein OS Phaeodactylum tricornutum strain CCAP 1055 1 GN Lhc	B7G5S7	30	4268.26	21891.1	16.18	3	10	LPGTIDFAGTK	None	8.2666	35.5322	1119.6	1119.6	2	560.306	-0.1278
										QYNVELNQGR	None	7.7221	26.5919	1220.6	1220.6	2	610.805	1.1596
										DWVGGESVGDFR	None	7.984	37.9524	1323.6	1323.6	2	662.302	0.6589
		Protein fucoxanthin chlorophyll a c protein OS Phaeodactylum tricornutum strain CCAP 1055 1 GN Lhc	B7G5S7	56	1463.07	21891.1	16.18	3	10	LPGTIDFAGTK	None	7.4416	35.7768	1119.6	1119.6	2	560.306	-0.391
										QYNVELNQGR	None	6.9195	26.7621	1220.6	1220.6	2	610.805	1.0202
										DWVGGESVGDFR	None	6.6153	38.2132	1323.6	1323.6	2	662.304	2.8921
		GLNA glutamine synthase OS Phaeodactylum tricornutum strain CCAP 1055 1 GN GLNA PE 3 SV 1	B7G6Q6	9	150.532	79636.6	9.78	7	49	IDSGVEAIAR	None	5.6483	28.451	1030.55	1030.55	2	515.781	1.0818
										IEAGEDAVEIAR	None	5.789	30.4828	1272.64	1272.64	2	636.825	-0.6915
										FAEFADR	None	5.1048	28.3155	855.402	855.399	2	428.205	2.7991
										TALAEIAK	None	5.1964	27.8358	816.48	816.482	2	408.744	-2.7361
										EAGIGPLAELETFAPK	None	5.1469	45.7335	1642.88	1642.87	2	821.944	7.5737
										LTHDKNIALFEK	None	4.9289	42.4563	1428.79	1428.78	2	714.897	1.8622
										IADQYLAKHGGSGDMLK	DDY_Lys_Michaelreaction(17)	5.1975	39.3898	1952	1951.99	2	976.502	1.1515
		Protein fucoxanthin chlorophyll a c protein OS Phaeodactylum tricornutum strain CCAP 1055 1 GN Lhc	B7G6Y1	29	3166.52	21651.1	32.5	6	17	AIELNQGR	None	7.6855	23.0016	900.486	900.49	2	450.747	-4.2338
										FADVPGGFK	None	7.5549	33.1468	937.477	937.478	2	469.242	-0.3362
										LPGNIDYSGLK	None	7.9261	34.5076	1176.62	1176.63	2	588.816	-0.9136
										LGVSILPDL	None	6.8583	46.3861	926.555	926.556	1	926.555	-0.5508
										DGDQATFDR	None	6.7265	20.5521	1024.43	1024.43	2	512.718	-3.3665
										DELGAQPPLGFFDPLGLVK	None	6.0461	48.7446	2013.09	2013.07	2	1007.05	9.6094
		Protein fucoxanthin chlorophyll a c protein OS Phaeodactylum tricornutum strain CCAP 1055 1 GN Lhc	B7G6Y1	30	4845.78	21651.1	37	8	17	AIELNQGR	None	7.8246	22.7824	900.482	900.49	2	450.745	-8.0152
										LPGNIDYSGLK	None	8.2919	34.4748	1176.63	1176.63	2	588.816	-0.2777
										FADVPGGFK	None	7.882	33.0235	937.474	937.478	2	469.24	-4.3463
										SEFVGDFR	None	6.6447	32.8782	956.443	956.447	2	478.725	-4.8152
										DGDQATFDR	None	7.7456	20.438	1024.43	1024.43	2	512.72	0.0604
										LGVSILPDL	None	7.4247	46.4536	926.554	926.556	1	926.554	-1.2714
										DELGAQPPLGFFDPLGLVK	None	7.075	48.7755	2013.08	2013.07	2	1007.04	3.8367
										RAIELNQGR	None	7.6703	21.2756	1056.59	1056.59	2	528.8	1.3246
		Protein fucoxanthin chlorophyll a c protein OS Phaeodactylum tricornutum strain CCAP 1055 1 GN Lhc	B7G6Y1	56	798.504	21651.1	14	3	17	AIELNQGR	None	6.7405	23.0221	900.483	900.49	2	450.745	-7.894
										FADVPGGFK	None	6.6379	33.4094	937.475	937.478	2	469.241	-2.626
										LPGNIDYSGLK	None	6.2141	34.7155	1176.63	1176.63	2	588.819	4.7456
		Protein fucoxanthin chlorophyll a c protein OS Phaeodactylum tricornutum strain CCAP 1055 1 GN Lhc	B7G6Y1	57	812.203	21651.1	18	4	17	AIELNQGR	None	6.7395	23.4321	900.484	900.49	2	450.745	-6.6467
										FADVPGGFK	None	6.4302	34.7352	937.474	937.478	2	469.241	-4.0906
										SEFVGDFR	None	6.5158	34.3026	956.444	956.447	2	478.726	-3.4406
										LPGNIDYSGLK	None	6.0082	35.4065	1176.63	1176.63	2	588.818	2.6848
		Predicted protein OS Phaeodactylum tricornutum strain CCAP 1055 1 GN PHATRDRAFT 48761 PE 4 SV 1	B7G8A2	6	209.417	40562.6	4.94	2	30	VSAAPLVSR	None	6.2593	30.0183	899.524	899.531	2	450.265	-7.9826
										ISVAQAAPDR	None	4.7279	25.3181	1027.55	1027.55	2	514.278	-3.9803
		Fucoxanthin chlorophyll a c protein deviant OS Phaeodactylum tricornutum strain CCAP 1055 1 GN PH	B7G8E5	29	868.966	21629.8	20.6	3	12	IVGTFDSQDVTTTDPIK	None	6.7865	36.4845	1836.93	1836.92	2	918.969	4.8914
										SYTGEGPAVIDWAK	None	6.4976	39.2524	1493.73	1493.73	2	747.37	3.7029
										LNADQKESMR	None	5.3525	41.9255	1191.61	1191.58	2	596.306	22.3758
		Fucoxanthin chlorophyll a c protein deviant OS Phaeodactylum tricornutum strain CCAP 1055 1 GN PH	B7G8E5	30	683.859	21629.8	15.58	2	12	IVGTFDSQDVTTTDPIK	None	6.7041	36.5265	1836.93	1836.92	2	918.967	2.736
										SYTGEGPAVIDWAK	None	5.7025	39.171	1493.73	1493.73	2	747.37	4.1028
		Predicted protein OS Phaeodactylum tricornutum strain CCAP 1055 1 GN PHATRDRAFT 48879 PE 4 SV 1	B7G8P6	1	981.244	33329.1	12.99	3	21	VLQTAASSIEDLR	None	7.2879	36.0469	1402.75	1402.75	2	701.88	-0.6058
										EGSDWDYTAER	None	6.2378	28.9671	1328.54	1328.54	2	664.774	1.5129
										IPDTNFNLQGSYQQGR	None	6.1984	35.4314	1837.88	1837.88	2	919.444	-0.6386
		Predicted protein OS Phaeodactylum tricornutum strain CCAP 1055 1 GN PHATRDRAFT 22909 PE 3 SV 1	B7G959	10	141.327	48023	15.35	5	35	YAGFTGVR	None	5.268	29.0633	870.447	870.447	2	435.727	-0.3321
										FADGTPVR	None	5.4786	23.359	862.446	862.442	2	431.727	5.4025
										SIFEIEGARDVAIEVNSFSK	None	4.8833	41.7786	2211.13	2211.13	3	737.714	-0.9894
										LIGGYLFPEIGR	None	5.2562	44.5101	1334.75	1334.75	2	667.878	1.116
										TQVVTIPGAGFGPGGEGYLR	None	4.8006	41.9672	1976.04	1976.02	2	988.523	7.6723
		Predicted protein Fragment OS Phaeodactylum tricornutum strain CCAP 1055 1 GN PHATRDRAFT 15613 P	B7G9I9	51	5212.85	14034	34.96	4	9	LVFITWNPDTANVR	None	8.2272	43.4432	1645.87	1645.87	2	823.441	2.8605
										YGLIDLEFK	None	7.8886	43.4663	1097.59	1097.59	2	549.297	-1.4615
										YYIYK	None	7.7541	26.9767	749.383	749.387	2	375.195	-5.5991
										TYDDFVADLPENDCR	Carbamidomethyl+C(14)	8.2453	39.0203	1829.77	1829.76	2	915.39	4.2945
		Predicted protein OS Phaeodactylum tricornutum strain CCAP 1055 1 GN PHATRDRAFT 49286 PE 4 SV 1	B7GA37	1	16096.5	32141.6	37.95	8	18	ASAQPTTDLASLPR	None	9.1723	32.9993	1427.75	1427.75	2	714.379	1.7429
										LTASADNQEVTISQQVDGDNR	None	8.98	31.1951	2261.07	2261.06	2	1131.04	0.5038
										ASTDVSGWGVSAR	None	9.0823	30.9781	1292.62	1292.62	2	646.815	0.195
										LNLEDNDRDVVINYNNDK	None	8.9624	34.0355	2163.03	2163.03	3	721.68	-2.5105
										DVVINYNNDK	None	8.4365	26.851	1193.58	1193.58	2	597.293	-1.3741
										SNGDISVEWER	None	8.2222	33.3725	1291.59	1291.59	2	646.301	2.6671
										VTVTPR	None	7.1684	30.1731	672.407	672.404	1	672.407	4.2428
										DGNFAGLDGLEPTVAWENSQQAGDLDVSYGIK	None	7.3772	44.8836	3366.59	3366.58	3	1122.87	4.5585
		Predicted protein OS Phaeodactylum tricornutum strain CCAP 1055 1 GN PHATRDRAFT 49286 PE 4 SV 1	B7GA37	2	2885.15	32141.6	27.39	7	18	ASAQPTTDLASLPR	None	8.0498	33.3914	1427.75	1427.75	2	714.378	-0.3727
										ASTDVSGWGVSAR	None	7.6114	31.3706	1292.62	1292.62	2	646.814	-1.5501
										LTASADNQEVTISQQVDGDNR	None	6.8167	31.1803	2261.07	2261.06	3	754.362	3.3832
										DVVINYNNDK	None	7.1237	27.3325	1193.58	1193.58	2	597.293	-0.6484
										LNLEDNDR	None	7.0353	24.0836	988.467	988.469	2	494.737	-2.5662
										VTVTPR	None	6.9289	30.3912	672.404	672.404	1	672.404	0.5369
										SNGDISVEWER	None	6.0554	33.5046	1291.6	1291.59	2	646.303	5.8395
		Predicted protein OS Phaeodactylum tricornutum strain CCAP 1055 1 GN PHATRDRAFT 49286 PE 4 SV 1	B7GA37	3	4288.37	32141.6	23.76	6	18	ASAQPTTDLASLPR	None	8.3866	33.3646	1427.75	1427.75	2	714.379	0.558
										ASTDVSGWGVSAR	None	8.0485	31.4541	1292.62	1292.62	2	646.815	0.1725
										LNLEDNDR	None	7.5196	24.0537	988.468	988.469	2	494.738	-1.2449
										LTASADNQEVTISQQVDGDNR	None	6.6985	31.262	2261.07	2261.06	3	754.361	2.2999
										DVVINYNNDK	None	7.4677	27.3085	1193.59	1193.58	2	597.297	5.6064
										VTVTPR	None	6.8798	30.4161	672.405	672.404	1	672.405	2.0961
		Predicted protein OS Phaeodactylum tricornutum strain CCAP 1055 1 GN PHATRDRAFT 49286 PE 4 SV 1	B7GA37	4	4017.37	32141.6	27.39	8	18	ASAQPTTDLASLPR	None	8.2787	33.374	1427.75	1427.75	2	714.377	-1.363
										ASTDVSGWGVSAR	None	7.8152	31.2584	1292.62	1292.62	2	646.815	-0.6108
										LTASADNQEVTISQQVDGDNR	None	7.5423	31.0973	2261.07	2261.06	3	754.362	3.2677
										LNLEDNDRDVVINYNNDK	None	6.7838	34.23	2163.04	2163.03	3	721.684	3.2982
										LNLEDNDR	None	7.4807	24.0654	988.471	988.469	2	494.739	1.7225
										DVVINYNNDK	None	7.2731	27.318	1193.58	1193.58	2	597.293	-1.4521
										VTVTPR	None	6.9357	30.3565	672.409	672.404	1	672.409	7.9846
										SNGDISVEWER	None	6.7232	33.4185	1291.59	1291.59	2	646.3	1.0572
		Predicted protein OS Phaeodactylum tricornutum strain CCAP 1055 1 GN PHATRDRAFT 49287 PE 4 SV 1	B7GA38	1	5309.99	126886	12.17	10	92	LTASADNQEVTISQQVDGDNR	None	8.4847	31.1951	2261.07	2261.06	2	1131.04	0.5038
										DGSFAGLDGLDPTLSWEHSQK	None	7.8202	43.4718	2260.06	2260.05	3	754.025	3.627
										DVVINYSNDNTNVK	None	8.5776	29.5337	1594.77	1594.77	2	797.888	-1.1546
										LTASADNQEVTISQQVDGDNR	None	7.0031	33.3107	2261.07	2261.06	3	754.361	2.5862
										IAPTINNQGDISVEWER	None	7.7127	39.8555	1941.97	1941.97	2	971.489	1.7144
										LTASAGGAFSVR	None	7.2033	37.0496	1136.61	1136.61	2	568.807	0.229
										CGGTDSFATVTDKDGSEVFR	None	6.7861	38.9262	2091.93	2091.93	3	697.983	2.1372
										VTVTPR	None	6.4238	30.1731	672.407	672.404	1	672.407	4.2428
										EFSSMQTLPGPSGK	None	6.6967	32.9994	1465.7	1465.7	3	489.237	-2.0336
										DDGAGLGWQAMTVKRIR	None	5.888	32.6328	1873.94	1873.97	2	937.474	-15.3242
		Predicted protein OS Phaeodactylum tricornutum strain CCAP 1055 1 GN PHATRDRAFT 49287 PE 4 SV 1	B7GA38	2	240.444	126886	6	7	92	LTASAGGAFSVR	None	5.815	31.6296	1136.6	1136.61	2	568.803	-5.6054
										LTASADNQEVTISQQVDGDNR	None	5.4897	31.1803	2261.07	2261.06	3	754.362	3.3832
										DVVINYSNDNTNVK	None	5.9882	29.7151	1594.77	1594.77	2	797.891	2.5733
										VTVTPR	None	5.5805	30.3912	672.404	672.404	1	672.404	0.5369
										LTASADNQEVTISQQVDGDNR	None	5.1828	30.4007	2261.07	2261.06	3	754.36	1.0481
										VTVTPR	None	5.3181	32.002	672.41	672.404	1	672.41	8.9954
										IAPTINNQGDISVEWER	None	5.6606	38.9903	1941.97	1941.97	2	971.486	-0.7104
		Predicted protein OS Phaeodactylum tricornutum strain CCAP 1055 1 GN PHATRDRAFT 49287 PE 4 SV 1	B7GA38	4	555.027	126886	4.54	6	92	VTVTPR	None	5.5121	29.089	672.399	672.404	1	672.399	-6.5272
										LTASADNQEVTISQQVDGDNR	None	6.5499	31.0973	2261.07	2261.06	3	754.362	3.2677
										DVVINYSNDNTNVK	None	6.4893	29.6854	1594.78	1594.77	2	797.894	5.6422
										VTVTPR	None	5.8688	30.3565	672.409	672.404	1	672.409	7.9846
										LTASAGGAFSVR	None	5.703	30.6709	1136.61	1136.61	2	568.808	2.3833
										DGSFAGLDGLDPTLSWEHSQK	None	5.3103	43.1216	2260.08	2260.05	3	754.03	10.6366
		Predicted protein OS Phaeodactylum tricornutum strain CCAP 1055 1 GN PHATRDRAFT 49287 PE 4 SV 1	B7GA38	11	174.042	126886	7.88	9	92	VAEFLTPK	None	5.8496	32.4865	904.513	904.514	2	452.76	-0.5349
										LLTESIAK	None	6.3571	29.0407	874.525	874.524	2	437.766	0.8418
										FAVSLDDLPPPQAPR	None	5.3113	40.9739	1622.86	1622.85	2	811.935	5.3519
										VTVTPR	None	5.4761	30.7893	672.406	672.404	1	672.406	3.0284
										LALISGR	None	5.3127	31.1611	729.455	729.462	2	365.231	-9.9986
										DYTDFDK	None	5.7472	27.5362	903.376	903.373	2	452.192	3.762
										EFQEWADDAEQK	None	5.0237	33.2216	1495.64	1495.63	2	748.325	5.729
										CGGTDSFATVTDK	Carbamidomethyl+C(1)	5.6734	28.7517	1358.59	1358.59	2	679.8	2.4462
										EGQAEVVLVGCGAPNR	Carbamidomethyl+C(11)	5.7565	32.8817	1655.82	1655.82	2	828.415	3.8206
		Predicted protein OS Phaeodactylum tricornutum strain CCAP 1055 1 GN PHATRDRAFT 42282 PE 4 SV 1	B7GA44	9	593.408	42547.3	14.1	5	23	VTGLNLPVR	None	6.6342	35.3801	968.587	968.589	2	484.797	-1.6455
										ATVELEASDR	None	6.4586	25.0795	1090.54	1090.54	2	545.775	4.737
										AIATVELTDK	None	6.5916	30.808	1060.59	1060.59	2	530.797	-1.5724
										TYEVLKEETANPR	None	5.9656	27.6016	1549.79	1549.79	3	517.268	1.6669
										GGDDIPEWFAFK	None	6.1328	44.5824	1381.65	1381.64	2	691.327	2.6275
		Predicted protein OS Phaeodactylum tricornutum strain CCAP 1055 1 GN PHATRDRAFT 49313 PE 4 SV 1	B7GA70	3	308.701	21928.2	12.89	3	14	TVPVR	None	4.8324	29.0758	571.352	571.356	1	571.352	-7.6035
										DGDPDLAEAIR	None	6.0874	33.3139	1171.56	1171.56	2	586.284	2.2979
										TSTGIVGLK	None	5.7173	28.9609	875.524	875.52	2	438.265	4.4302
		Dihydrolipoamide succinyltransferase OS Phaeodactylum tricornutum strain CCAP 1055 1 GN PHATRDRAFT	B7GBE7	9	221.452	40052.7	6.9	2	21	SAPPSAPSGAPASQPVFLGTR	None	5.6889	35.123	1995.04	1995.03	2	998.023	5.054
										LLLEI	None	6.2163	44.9149	600.396	600.397	1	600.396	-0.6273
		Predicted protein OS Phaeodactylum tricornutum strain CCAP 1055 1 GN PHATRDRAFT 30514 PE 3 SV 1	B7GBF1	13	209.489	38464.9	12.25	4	24	SLVFPEAENR	None	5.6743	34.3942	1161.59	1161.59	2	581.3	2.2728
										FNSLILAR	None	5.4514	36.9467	933.552	933.552	2	467.28	0.399
										YSAVPVINALSDR	None	5.3126	41.0093	1404.76	1404.75	2	702.882	5.7501
										VQTTTVAAEAVK	None	5.6803	25.504	1217.68	1217.67	2	609.342	2.2501
		Ferredoxin NADP reductase OS Phaeodactylum tricornutum strain CCAP 1055 1 GN PHATRDRAFT 23717 PE	B7GCT8	13	324.44	37939.3	9.41	3	27	LYSIASTR	None	6.2366	27.7306	910.5	910.499	2	455.754	1.1106
										LFTEETPAGEAYK	None	5.9497	31.9634	1455.71	1455.7	2	728.357	4.1085
										VEEYADEIFAK	None	5.9763	37.0069	1313.63	1313.63	2	657.318	1.731
		Predicted protein OS Phaeodactylum tricornutum strain CCAP 1055 1 GN PHATRDRAFT 50236 PE 4 SV 1	B7GDE6	37	274.026	27078.1	15.15	4	17	SAATIGLLYK	None	5.9268	37.4363	1036.6	1036.6	2	518.804	-2.4699
										VLETSLK	None	5.9193	25.048	789.469	789.472	2	395.238	-3.44
										NAGPVAVTIETTR	None	5.3407	32.4012	1328.72	1328.72	2	664.862	-0.4642
										GADLGVDYTK	None	5.4335	27.5311	1038.52	1038.51	2	519.763	8.7699
		Predicted protein OS Phaeodactylum tricornutum strain CCAP 1055 1 GN PHATRDRAFT 50236 PE 4 SV 1	B7GDE6	38	280.922	27078.1	7.58	5	17	VGGDAAYNLSGSK	None	5.9025	26.2993	1238.61	1238.6	2	619.807	4.1614
										VLETSLK	None	6.0063	25.3611	789.471	789.472	2	395.239	-0.1408
										SAATIGLLYK	None	5.4106	37.2314	1036.6	1036.6	2	518.806	0.7786
										VTPEVK	None	5.1099	32.1308	672.404	672.393	1	672.404	16.0893
										GQIKADGGR	None	5.1182	42.475	901.493	901.485	2	451.25	8.8344
		Plastidic enolase OS Phaeodactylum tricornutum strain CCAP 1055 1 GN PHATRDRAFT 56468 PE 3 SV 1	B7GEF2	9	273.117	51093	12.01	5	29	VTFPGENFR	None	5.6375	35.4567	1066.54	1066.53	2	533.772	4.2328
										YNQLLR	None	5.5788	26.2345	806.447	806.452	2	403.727	-5.7343
										ASVPSGASTGAYEAVELR	None	5.9831	34.5604	1764.88	1764.88	2	882.946	4.7186
										LAFQEYFVIPTGAK	None	5.4277	44.226	1583.85	1583.85	2	792.43	3.8942
										IGLDVAASEFK	None	5.3944	39.1295	1149.62	1149.62	2	575.313	3.0207
		Predicted protein OS Phaeodactylum tricornutum strain CCAP 1055 1 GN MDH PE 3 SV 1	B7GEG9	14	799.394	35907.2	17.97	5	23	TQFGGDEVVQAK	None	6.8532	27.6689	1278.64	1278.63	2	639.821	2.3293
										DDLFNTNAGIVK	None	7.0367	37.9539	1306.66	1306.66	2	653.836	0.9819
										SLASVASYSSASVAR	None	5.4581	32.1586	1455.71	1455.74	2	728.357	-24.7137
										KGEDFVNA	None	6.0791	26.53	879.416	879.421	2	440.212	-5.0907
		FCPB PHATR Fucoxanthin chlorophyll a c binding protein B chloroplastic OS Phaeodactylum tricornutum	Q08585	2	196.315	21296.4	10.1	2	10	DITGGEFVGDFR	None	5.2243	40.149	1312.62	1312.62	2	656.814	3.5225
										AIELNQGR	None	5.6453	23.0109	900.49	900.49	2	450.748	0.0415
		FCPB PHATR Fucoxanthin chlorophyll a c binding protein B chloroplastic OS Phaeodactylum tricornutum	Q08585	4	764.286	21296.4	10.1	2	10	AIELNQGR	None	6.4242	23.0021	900.486	900.49	2	450.747	-4.512
										DITGGEFVGDFR	None	6.8958	40.074	1312.62	1312.62	2	656.812	0.6562
		FCPC PHATR Fucoxanthin chlorophyll a c binding protein C chloroplastic OS Phaeodactylum tricornutum	Q08586	3	701.642	21319.5	15.74	3	14	LPGTIDYSGK	None	6.4134	29.0794	1050.55	1050.55	2	525.778	1.9474
										AIELNQGR	None	6.6248	22.9562	900.487	900.49	2	450.747	-2.7765
										DLTGEAEFVGDFR	None	5.1676	34.6197	1455.75	1455.68	2	728.377	49.049
